# Supplementary material for: Identification of TFPI as a receptor reveals recombination-driven receptor switching in Clostridioides difficile toxin B variants
Source: Nat Commun. 2022 Nov 9;13:6786. doi: 10.1038/s41467-022-33964-9 (PMC9646764; doi:10.1038/s41467-022-33964-9)
Supplement: Supplementary file 3 — Supplementary Data 1 [file 41467_2022_33964_MOESM3_ESM.xlsx]

## Sheet: R0
	No. of read	No. of sgRNA
TBCEL	31767.7	6
TBX10	31066.7	6
CD9	24738	6
USP17L11	21871.8	6
SYTL2	20286.3	6
KRT33A	18938.5	6
PRPF4B	18299.5	5
PCDHGA1	17662.1	6
OLIG3	16809	5
CPSF7	15560.6	6
TM7SF3	13181.9	6
GAGE1	13112.2	6
UGP2	12988.4	5
CRYGN	12657.6	6
MRPS25	12565.2	6
ARNTL2	12114.7	6
PCDHA1	11781.5	6
CT47A1	11502.1	6
AGXT2L2	11208.1	6
INO80	11042	5
RBMY1A1	10614.3	6
CTSE	9447.34	6
hsa-mir-4671	9110.35	3
SYTL4	8968.27	6
SULT1E1	8013.03	6
C16orf62	7894.14	6
DLST	7690.27	6
TBC1D3	7145.91	6
CT45A1	7053.3	5
GYS1	6878.02	6
UGT1A1	6788.85	6
LOC100287399	6564.14	5
RTN4RL1	6478.83	6
MRPL11	6269.86	5
XAGE1A	6021.04	6
IGFN1	5964.89	6
HP	5961.56	6
TSPY1	5891.8	6
PRR20A	5850.09	6
SPANXA1	5811.94	5
USP17L24	5571.93	2
MSL3	5538.8	6
hsa-mir-943	5454.41	4
OR4D5	5421.59	4
ARL17B	5418.27	2
CBX5	5385.28	6
NKAPL	5163.57	5
FSTL3	5141.94	6
AGAP4	5113.46	6
THSD7A	5092.13	6
hsa-mir-3678	4996.05	3
SLC4A1AP	4990.43	6
LOC100132247	4961.24	6
CBLN3	4918.53	6
DAZ1	4878.41	6
PMS2	4837.8	4
HERC3	4814.3	6
SPDYE2	4801.06	4
FCRLB	4704.23	5
KRT23	4643.99	6
GPR160	4465.16	6
FAM156A	4354.12	5
RPRD2	4345.58	6
LOC100288332	4337.88	3
SPATA31A2	4288.02	4
ACAN	4279.34	6
ULK4	4264.34	6
CTR9	4242.74	5
OR4F17	4194.54	6
G6PC	4186.46	5
CGB	4153.16	5
NUTM2F	4139	6
ZBTB8A	4078.11	6
DEFA1	4074.54	6
POTEE	4066.94	5
PTPN20A	4060.79	6
CXorf49	4045.89	6
TP53TG3	4038.76	5
PBRM1	4013.79	6
CHM	4004.12	6
NLRP13	3948.76	6
SULT1A3	3943.28	6
COMMD1	3915.69	5
MTERFD3	3849.27	6
PHF11	3848.69	6
TFPI	3844.9	6
SENP7	3793.65	5
GLYATL1	3747.75	6
UGT1A10	3738.38	2
NOMO1	3732.22	5
SMG8	3707.31	5
SPANXB1	3665.61	5
VAMP7_X	3663.11	6
RPS17	3651.92	6
RNLS	3643.75	5
SCARB1	3601.9	6
CSN3	3577.11	5
PIK3IP1	3574.09	6
EIF3C	3573.7	6
EPS8L2	3555.16	6
TRPC4AP	3540.28	6
TTC13	3516.55	6
CYP4F8	3509.55	6
LRRC45	3508.68	6
CLINT1	3501.82	6
CARD17	3479.71	6
B4GALT4	3472.93	6
PODXL2	3462.62	6
RSPO3	3461.62	6
FXYD2	3449.97	5
EMB	3449.62	6
HIST2H2AA3	3442.27	5
CCL3L1	3433.04	6
TNFSF4	3430.64	6
KIF13B	3423.99	6
ATF7	3420.26	6
LAPTM4A	3418.69	5
GIMAP8	3412.32	4
PGA3	3378.3	6
PLCXD1_X	3370.95	6
LCLAT1	3319.87	6
SCXA	3317.85	6
PRSS56	3316.1	5
PPIAL4A	3309.18	6
SMLR1	3301.29	6
CNTN3	3281.66	6
RHBDD3	3267.97	5
PPBP	3254.01	6
HBD	3252.74	6
RB1CC1	3242.89	6
BTN2A1	3230.51	6
CCIN	3226.78	6
PFN1	3215.12	5
SERPINA11	3211.84	6
SHROOM1	3211.55	6
SNRNP200	3211.1	5
SPACA3	3207.9	5
OR5W2	3207.65	6
SIGLECL1	3207.31	6
TDRD9	3206.82	6
SLC35D2	3206.7	5
CACNA1A	3197.45	5
B9D1	3165.51	6
KXD1	3160.02	6
STK19	3157.84	6
SPRY3_X	3142.21	6
FRG2	3132.5	6
FSTL4	3124.6	6
OR2A4	3122.61	5
BTRC	3118.73	6
MLXIPL	3116.03	6
SPAG7	3113.47	6
DZANK1	3106.45	6
PTGER4	3104.78	6
RPS6KA6	3104.77	6
MAN2A2	3101.94	6
COX7A1	3090.78	6
BHMT2	3082.14	6
GTPBP5	3078.97	6
BATF2	3071.32	5
POFUT2	3059.02	6
NAIP	3058.47	6
OLFML1	3048.83	6
HBA1	3041.65	5
C1orf112	3039.7	6
NUDT17	3033.32	5
EBF2	3029.21	5
ZNF562	3028.14	6
GABARAPL2	3027.56	6
KIRREL	3027.39	6
RASA4	3022.04	6
HSFY1	3016.18	5
TCAIM	3009.04	5
AKR1E2	3004.49	6
NDRG4	3003.51	6
MAGEA9	2995.39	5
SOX30	2992.02	6
RBAK	2990.63	6
DNAJB7	2990.43	6
GRIN2B	2982.09	5
VAC14	2979.25	5
NDFIP2	2974.65	6
TMEM35	2966.84	6
CABLES2	2964.52	5
APOBEC1	2961.17	6
FAM72A	2960.5	5
CEP170B	2948.19	6
ZNF638	2945.39	6
MAP3K11	2944.13	6
HIST3H2BB	2943	6
DSTYK	2942.22	6
OLR1	2939.44	5
PSCA	2938.27	6
LGR6	2937.96	6
LY6E	2931.1	6
C10orf2	2929.78	6
C7orf29	2928.52	6
ZNF221	2927.73	6
LAIR1	2922.3	6
GAGE12B	2921.53	2
CD40LG	2920	6
PRODH	2919.72	6
CDH12	2917.58	5
TSC22D2	2911.55	6
PARP16	2903.57	6
C5orf64	2899.03	5
ZNF682	2898.89	4
SORBS1	2895.19	6
PRAMEF15	2893.26	6
FAM131A	2887.65	6
BOLA2	2885.1	6
TP63	2884.61	6
BRINP3	2876.15	6
MYO7A	2876.08	6
ZFYVE21	2874.98	6
MRPL42	2873.41	6
DEFB104A	2869.3	6
SMPD4	2868.89	6
SNTG1	2868.8	6
COMMD3	2868.59	6
TRPM4	2856.03	6
PKMYT1	2855.44	6
C17orf89	2855.32	6
IFI27L1	2850.17	6
FITM1	2849.44	6
KIAA1715	2842.08	6
ZNF880	2841.57	6
ASB15	2839.94	6
MAFG	2832.79	6
SPDYE5	2830.52	4
ZBED1_X	2830.02	6
ZNF30	2828.82	6
AKAP17A_X	2826.64	6
ELMOD1	2825.61	5
C6orf170	2823.65	6
FNTB	2814.03	6
SNRK	2810.96	6
NXF5	2806.99	5
CYP1A1	2806.22	6
CRYGA	2797.98	6
GTF2H4	2790.57	6
IL9R_X	2790.14	6
ERP29	2788.88	6
SHOX_X	2786.65	6
STAMBP	2782.71	6
GRK1	2782.13	6
ASMTL_X	2780.3	6
KDM8	2779.93	6
DMBT1	2779.4	6
ATP6V1G3	2774.15	6
F12	2769.54	6
FANCM	2768.96	6
CD99_X	2765.91	6
KIF23	2765.27	6
ADCY1	2763.43	6
HNRNPCL1	2757.53	6
GABRE	2753.05	5
RSU1	2752.93	6
SLC47A2	2752.4	6
TMPRSS6	2747.97	6
FSD2	2744.79	6
LIMS3	2744.15	5
KIAA0146	2743.81	6
C14orf159	2742.95	6
C1QTNF9	2740.57	5
IL3RA_X	2739.35	6
OPN1MW	2731.69	6
TFCP2L1	2731.32	6
LRCH3	2730.98	6
GTF2H2	2729.16	6
PRAMEF5	2723.51	5
GOLGA6L1	2721.06	4
LYZL1	2719.14	6
TMEM65	2717.02	6
DLL4	2715.28	6
WNT7A	2714.42	6
BMF	2713.37	6
DMRTC1	2712.02	6
BAGE2	2711.86	4
OR8S1	2711.84	5
KLHDC1	2709.35	5
GPATCH8	2708.61	6
BRD2	2701.47	6
DDT	2692.48	5
NBN	2692.05	6
MPP6	2691.53	6
CCL20	2687.95	6
MAL	2687.59	6
hsa-mir-3689a	2685.22	4
ANP32D	2685.06	6
PSTPIP1	2684.2	5
ANKRD20A2	2683.79	1
VRK3	2682.8	6
SLC25A12	2682.62	6
DENND1C	2681.25	6
MAPKAPK3	2680.43	6
SLC12A4	2679.62	6
AP3S2	2677.32	6
NCOA5	2675.93	6
TAF15	2673.9	6
CLDN12	2673.54	6
NCMAP	2673.51	6
PALM3	2671.81	6
TCEB3CL	2670.91	5
IL12B	2670.42	6
XKRY	2669.52	6
TRPV5	2668.2	5
SPATA31A1	2667.74	4
NAPEPLD	2666.98	6
GABRR1	2665.92	6
PABPC1L2A	2665.2	5
RNF26	2662.83	6
OR4F15	2661.71	5
C6orf70	2659.27	6
GNAO1	2658.39	5
NF1	2657.64	6
TATDN3	2657.25	6
SLC16A14	2655.03	5
CARS	2654.09	6
SPATA5L1	2652.28	6
TMEM132E	2649.91	6
TMEM183A	2649.83	6
C4orf17	2644.95	6
APOF	2641.25	6
MAOB	2640.24	6
NBEA	2637.8	6
OR2G6	2637.21	6
MTNR1B	2636.55	6
NDUFA3	2636.08	6
USP22	2635.03	6
CBX7	2634.48	6
UQCC2	2634.02	5
TMIGD1	2632.94	6
OR2T27	2632.77	6
ERCC4	2629.28	6
C12orf57	2627.26	6
COL1A2	2623.15	6
RFPL3	2622.39	6
GPKOW	2621.98	6
hsa-mir-3910-1	2620.79	4
HKDC1	2619.32	5
CXorf65	2615.76	6
MT1G	2612.01	5
CPNE1	2611.31	6
FGD5	2610.06	5
TMPRSS4	2607.75	5
TMEM244	2606.89	6
FASTKD1	2605.41	6
NPNT	2605.23	6
DDX23	2604.27	6
RPL39L	2603.5	5
hsa-mir-4519	2601.87	4
PTDSS2	2598.99	6
GCK	2595.53	5
GRHL1	2594.57	6
SIL1	2593.14	6
PHOSPHO2	2591.49	6
SAA2	2590.87	6
ENAH	2585.76	6
RFPL4A	2583.83	6
MYO10	2583.75	6
TMEM189	2583.43	6
NRIP1	2583.37	6
SPATA21	2582.63	6
IFI44L	2579.38	5
SH3GL2	2579.19	6
ZGPAT	2578.28	5
R3HDM2	2578.23	6
SLC10A4	2578.15	5
VPREB1	2577.67	6
NXPH1	2576.35	6
MITD1	2571.72	6
C12orf60	2571.57	5
SYNGR1	2570.8	6
AMY1A	2570.56	5
SEC14L5	2569.73	5
TAS2R19	2568.69	6
ASNSD1	2568.44	6
DPT	2567.27	6
EXOSC9	2565.81	6
hsa-mir-550a-1	2564.39	4
OR1D2	2557.57	6
OR51B4	2556.75	5
MTM1	2554.4	6
BMPR1A	2552.39	6
SULT2B1	2551.65	6
NBPF4	2546.54	5
ZFP92	2545.96	6
DIRC1	2545.07	6
SNCB	2543.53	6
VSIG1	2540.95	6
PROSC	2540.9	6
ULK1	2540.61	6
RPGR	2539.61	6
C17orf99	2539.4	5
NEGR1	2537.45	5
LOC554223	2535.62	6
PI4KA	2534.62	6
PPP1R9A	2532.05	5
KRTAP5-8	2530.32	6
MAGED4	2529.2	6
MICAL3	2528.85	6
CHD1	2528.47	6
LMAN2L	2528.42	6
ASMT_X	2527.54	6
ZNF605	2525.9	6
NPHS1	2525.67	6
ERAP1	2524.89	6
hsa-mir-4424	2524.58	4
SLC7A6	2522.17	6
GPR37	2520.72	6
RPL36A	2519.41	6
TMEM11	2516.55	6
RIBC1	2516.16	5
PDK2	2515.94	5
SPECC1L	2515.73	5
OR4F16	2515.27	5
ALS2CL	2513.35	6
DKK4	2510.76	6
RUNX3	2510.23	6
PSPH	2508.81	6
NYAP2	2508.5	6
SLC6A15	2507.95	6
SULT1A2	2507.3	5
UBASH3B	2506.78	5
FOXD4L2	2506.7	4
DHODH	2505.92	6
FAR1	2504.57	6
MSC	2504.09	6
CACNG3	2503.19	5
BTLA	2501.87	6
AGXT2L1	2501.01	6
SNAI3	2500.9	6
KLRF2	2500.2	6
PNMA3	2499.79	5
DDX47	2499.23	6
LRRC37B	2496.99	5
SERP1	2496.23	6
RPN1	2495.96	6
EEF1G	2492.28	6
SCP2D1	2492.14	6
UGT3A2	2491.25	6
PPAN	2490.45	6
SYNRG	2489.69	6
KRTAP19-7	2489.32	5
OR13C2	2488.82	6
SLC15A1	2484.83	6
ZNF211	2484.1	6
TM4SF18	2482.87	6
ARHGAP4	2480.96	6
RHAG	2480.46	6
C2CD4D	2476.47	6
OR2Y1	2475.88	6
CTAG1A	2475.74	5
IQGAP1	2474.15	6
FANK1	2474.05	6
ASIC3	2473.15	6
RHPN1	2472.78	6
GPR110	2471.13	5
TAF7	2469.77	6
KIAA0754	2469.61	6
SH3BGRL2	2468.13	6
OR2J3	2466.79	6
CCNJL	2466.7	6
LRGUK	2466.15	6
SLC30A2	2463.55	6
DEFB106A	2463.54	5
OR1M1	2463.17	6
BACE1	2462.91	5
LOC100507003	2459.2	6
C8orf44-SGK3	2457.87	4
DIS3L	2456.75	6
CCDC138	2456.7	6
ABCC8	2450.67	6
ADAT1	2449.91	5
RPTOR	2447.98	5
SMG1	2447.4	5
C6orf48	2445.08	6
NPR3	2444.39	5
MESP2	2443.98	6
OR52B4	2443.84	6
ZNF790	2443.58	5
P4HA3	2440.52	6
ELOVL7	2439.63	4
CNRIP1	2439.09	6
CHD3	2439.08	6
SIN3B	2438.39	6
HAPLN1	2437.87	5
CELA3A	2437.79	6
PPIAL4E	2437.22	4
PAPD4	2435.8	6
SLC30A8	2434.87	6
CCNT2	2433.78	6
EIF2AK3	2433.75	6
C7orf71	2433.05	5
KLHL40	2432.1	6
OSTC	2430.21	5
BTBD16	2429.44	5
KRTAP5-6	2426.9	6
EPGN	2426.73	6
ZNF582	2425.66	6
AQP8	2425.34	6
C12orf40	2425.13	6
BBS4	2424.56	6
hsa-mir-516a-1	2424.2	4
SRGN	2423.57	5
GPR34	2423.15	6
SMAD4	2423.08	6
TPD52L3	2421.93	6
ANKRD66	2421.01	6
ADAMTS14	2420.91	6
TRMU	2419.59	6
RRAGD	2418.33	6
DNAH10	2417.16	6
B3GNT7	2417.07	6
IKZF3	2416.76	6
CES2	2416.18	6
DIABLO	2415.08	5
SULT1C2	2414.58	6
GPR20	2414.56	6
SLC7A10	2414.48	6
LY75	2413.58	6
CARTPT	2412.02	6
DPH3P1	2410.98	6
SYTL1	2410.36	6
FLNA	2410.12	6
RNF185	2408.89	6
FHOD1	2408.74	6
KDM5A	2407.32	6
PIK3R2	2406.42	6
KIR2DL4	2403.41	6
SMARCA2	2403.31	6
TRPV6	2401.97	5
SLC7A5	2400.73	5
TAF1L	2400.21	6
NRP1	2399.35	6
ACTBL2	2398.35	6
C11orf52	2398.04	6
C19orf21	2397.99	6
TMEM67	2397.6	6
hsa-mir-5581	2394.58	3
PLEKHA4	2394.43	6
PAGE2	2393.97	5
LOC81691	2393.96	5
TYMP	2393.45	6
ART1	2393.3	5
RFC4	2392.2	6
ARG2	2388.97	6
KIF14	2388.46	5
DSC2	2388.24	6
DYNLL2	2387.88	6
ELL3	2384.57	6
C10orf114	2384.31	6
C19orf44	2382.12	6
STAU1	2381.61	6
PDE6H	2381.37	6
ETNK1	2380.05	6
MRTO4	2379.62	5
OR7E24	2379.07	5
STK39	2379	6
NFS1	2378.36	6
FRMD8	2377.55	6
ZNF518B	2377.21	6
CDK8	2376.82	6
KRTAP2-1	2374.31	5
hsa-mir-3913-1	2373.53	4
SLC6A5	2373.18	6
GLYAT	2372	6
TMPPE	2371.66	5
CLK1	2371.64	5
COPS7B	2371.47	6
FGA	2369.84	6
TMEM256	2369.6	6
GLS2	2368.71	6
GPX6	2367.77	6
MICAL2	2366.75	5
RNF215	2366.23	6
KIF7	2365.82	6
METTL11B	2365.11	6
ZNF19	2362.07	6
UBE2W	2361.89	6
STXBP5	2361.74	6
COPS6	2360.48	5
ZZEF1	2360.39	6
ELFN2	2360.23	6
CPA2	2359.69	6
KCTD11	2357.44	6
RCL1	2356.55	6
FFAR2	2354.45	6
GPLD1	2354.06	6
SRR	2353.11	6
PRELP	2353.1	6
ABL2	2352.8	6
DUS2	2352.18	5
CTNNA3	2351.51	6
SIRT7	2350.24	6
TMEM56	2349.91	6
HEPACAM2	2348.99	6
NPY2R	2348.71	5
HHIPL1	2348.12	6
FAM193B	2346.83	6
UCN3	2345.34	6
SRPX2	2343.8	6
RANGRF	2342.81	6
KLLN	2341.77	6
SPATA31C2	2340.24	6
ACTA1	2340.23	6
POP1	2339.73	5
GSTA1	2339.35	6
BRIP1	2338.79	6
MEF2BNB-MEF2B	2337.12	3
PTGES3L	2336.76	6
TFF3	2335.76	6
LARP1B	2333.94	6
FNIP2	2333.38	6
SLC8A3	2332.57	6
SRRM2	2332.28	5
ACER3	2332.1	6
ZNF716	2331.84	6
FBF1	2329.83	5
RFX7	2329.43	6
MEA1	2329.12	6
RANBP1	2329.07	6
ABCF3	2328.87	6
SPARC	2328.27	6
FOXL1	2327.95	4
IL10	2327.58	6
HSFX1	2326.23	5
COPB2	2326.12	6
BEND3	2325.33	6
HBE1	2325.24	6
C22orf24	2324.79	6
GKN1	2324.37	6
SPAG11A	2324.21	5
IPO5	2323.52	6
THAP9	2323.2	6
SERPINB3	2321.67	6
EXOC7	2321.25	6
MFSD8	2320.73	6
ZNF385B	2320.23	5
CLVS1	2318.1	6
SEPHS1	2316.53	6
GPX3	2315.61	6
RIC8A	2314.62	6
PCOLCE	2310.72	6
DMRTC2	2309.96	6
CTXN2	2309.88	5
CLDN25	2309.65	6
LRRIQ1	2309.47	5
ZNF354A	2309.39	6
SLC43A1	2308.65	5
TUBB1	2307.78	6
CPT2	2305.7	6
DCAF7	2305.61	6
TAS2R31	2304.49	6
ARFRP1	2303.9	6
C10orf129	2303.14	6
SERGEF	2302.31	5
BLOC1S5	2300.84	6
SLC25A4	2300.4	6
ZNF133	2298.99	6
ACOT8	2298.25	5
ARAP3	2298.1	6
ZNF296	2297.65	6
SYNE4	2297.12	6
CBLB	2297.05	6
EFCAB13	2297.04	6
CHMP3	2295.56	6
ZNF729	2294.79	5
NFATC2IP	2293.03	6
hsa-mir-7112-1	2292.56	4
PLOD3	2292.49	6
GAA	2291.98	6
OR5V1	2291.04	5
PANK3	2291.03	5
NEDD4L	2289.94	6
FN3K	2287.35	6
PNPLA5	2286.82	6
HSPA6	2286.2	6
ANKIB1	2286.15	5
PRKACA	2285.85	6
CEP85	2285.5	6
FBXL13	2284.3	4
XPC	2283.59	5
SYNJ1	2283.32	6
ANKRD34B	2283.09	6
TPD52	2282.75	6
MNDA	2282.69	6
SURF2	2282.64	5
RNF219	2282.63	6
SHISA8	2282.39	6
DEFB127	2281.36	6
MYO1H	2280.96	6
PINX1	2280.88	6
CCNY	2280.52	6
SDE2	2280.25	6
CARF	2279.61	6
hsa-mir-3155a	2279.42	4
OR4B1	2278.61	6
SASS6	2278.29	6
API5	2278.28	6
TGOLN2	2277.4	6
FAM188A	2276.12	5
OR52M1	2276.03	6
ALOX15B	2275.96	6
FAM219A	2275.24	6
ZNF550	2275.03	6
CYP2A13	2274.62	6
KRTAP19-1	2274.32	5
STK32B	2273.12	6
USP19	2273.06	6
FAM209A	2272.11	6
MAMDC2	2271.81	5
USP17L13	2271.73	3
AUTS2	2271.66	6
TTC39A	2271.46	5
OR1E1	2270.09	6
TREM1	2268.82	6
RBM28	2268.52	6
PRKAR1B	2268.13	5
KMT2C	2267.21	5
ATP5G2	2267.09	6
XCL1	2265.14	6
SLC25A6_X	2265.02	6
MARCO	2264.8	6
TMC5	2263.57	6
WDR83OS	2261.87	6
DICER1	2261.36	6
OR5M8	2260.66	6
DNALI1	2260.46	6
AK2	2260.14	6
VPS41	2259.08	6
STAT2	2258.98	6
CMTR2	2257.79	6
RNASE8	2256.95	6
CCT5	2256.39	6
COPS7A	2255.87	6
MRGBP	2254.55	6
HMOX1	2253.78	5
HNF1A	2253.55	6
EGFR	2253.1	6
OR6B2	2252.94	5
HEXB	2252.75	6
ZSCAN16	2252.75	6
HNF4G	2250.61	5
PLEKHF2	2250.31	6
SOX7	2249.77	6
ZNF546	2249.74	6
ABRA	2249.34	6
SMPD2	2249.24	6
SLC23A3	2248.94	6
CCDC6	2247.99	6
OR11H1	2246.84	6
PCDHB12	2246.37	6
ZNF324B	2246.28	6
DEFB103A	2246.05	5
OSGEPL1	2245.43	6
CST9L	2244.5	6
C20orf27	2244.03	5
SLC7A3	2242.51	5
DAW1	2242.27	6
CLTC	2241.62	6
ASCC2	2241.56	6
KRTAP7-1	2241.23	6
SUPV3L1	2241.13	6
MPP1	2240.41	6
BRWD1	2240.4	6
ZNF184	2238.28	6
SPATA31A5	2237.65	3
IMPAD1	2237.46	6
ACAP1	2237.35	6
SOX5	2237.06	6
CLN6	2236.88	6
CCDC146	2235.96	5
PSMD13	2235.38	5
THSD1	2235.35	6
PLA2R1	2234.38	6
ANAPC4	2234.33	6
VASN	2234.33	6
SERF1A	2234.12	5
CHST13	2232.39	6
CDKN2A	2229.85	6
C19orf40	2228.63	5
GBP6	2228.37	6
PRB1	2228.05	6
ENPP2	2227.42	5
NUCB1	2223.56	6
ACSM2B	2223.43	6
SBF2	2223.33	6
PCDP1	2223.15	6
ZWINT	2223.03	6
SBF1	2222.77	6
OR2L5	2222.34	6
LRRK1	2221.84	4
C11orf88	2221.77	6
SNX13	2221.58	6
IRX6	2221.42	5
S100A12	2221.42	6
ZNF277	2221.1	6
SLC22A6	2220.84	6
KIAA1984	2220.72	5
HN1L	2219.47	5
RWDD3	2219.39	6
UPF3B	2218.51	6
SYS1	2216.82	6
MME	2216.71	6
BUB1B	2215.52	5
BRSK1	2215.16	6
RAB22A	2215.14	6
ADAMTSL1	2214.95	6
ACAT2	2214.49	5
KCNJ3	2212.38	6
ASIC4	2211.23	6
KDELR3	2210.72	6
ZNF235	2210.52	6
ZNF891	2210.19	6
RPL23A	2209.53	6
RHOXF2	2209.07	5
FAM186B	2208.8	6
ITIH2	2208.29	6
PARP15	2207.76	6
RGS9	2206.44	5
PTPN23	2205.34	6
INSIG1	2205.21	6
NR1I2	2204.91	6
MXI1	2203.92	6
CSNK2A3	2203.28	6
ZNF382	2203.01	5
AP5Z1	2202.96	6
ZNF568	2202.42	6
PUS3	2202.14	6
hsa-mir-642a	2201.7	4
SPOP	2201.08	5
KLK4	2200.82	6
SGMS1	2199.96	6
HSPB3	2199.71	6
ZNF772	2199.51	6
SNX25	2199.44	6
PIKFYVE	2198.14	6
C6orf118	2197.43	6
HEATR1	2197.24	6
RPN2	2196.94	6
DPM1	2196.83	6
CDRT15L2	2196.6	6
GRM4	2196.57	6
MAGEE1	2196.56	6
FAM153A	2195.74	4
TEX14	2195.03	6
SEMG2	2194.94	6
CDKL4	2193.54	6
EN2	2192.34	6
INTS2	2190.24	4
TMEM31	2190.04	6
VAV3	2189.16	6
SMIM4	2188.85	6
ABP1	2188.67	6
C12orf65	2188.11	6
ZCCHC8	2187.87	6
ADCK2	2187.87	6
EIF4E	2187.54	6
MPV17	2187.37	6
HAPLN4	2187.32	6
MAGEA10-MAGEA5	2186.86	5
VWF	2186.23	6
MTSS1	2184.56	6
MCAM	2184.26	6
ZNF208	2184.15	6
ACVR1C	2184.11	6
MFSD6	2183.84	6
MS4A7	2183.71	6
ZNF385D	2183.48	6
POMK	2183.11	6
PKP3	2182.46	6
AMICA1	2181.77	6
RBMY1B	2181.44	1
ATP6V0D2	2180.18	6
SLC13A3	2179.91	6
BTBD18	2179.3	6
MRM1	2179.26	6
HNRNPA2B1	2179.19	6
CYP17A1	2179.13	4
KCNMB3	2178.9	5
LRP2	2177.31	5
COIL	2176.95	6
NAA20	2176.87	6
CDK7	2176.25	6
CPED1	2175.39	4
TNFRSF10A	2175.22	6
CRIP2	2174.31	5
ACTRT1	2173.74	6
hsa-mir-6773	2171.94	4
SIPA1	2171.65	4
OR9Q1	2171.11	6
FAM110D	2171.09	6
OR4K13	2171.01	6
SNX19	2170.47	6
CBFA2T3	2170.05	6
LOXL1	2169.59	6
MYO3A	2169.36	6
OR4E2	2169.03	6
ATP2A2	2168.56	6
PARVG	2167.84	6
APOA2	2167.8	6
RING1	2166.92	5
CNTN4	2166.13	5
KCND3	2166.09	6
CUTC	2165.57	5
SLC14A1	2165.21	6
FHL3	2165.13	6
ZBTB38	2164.55	6
CDC42BPG	2163.91	6
CSF2RA_X	2163.41	6
ERG	2163.29	6
ABCA10	2162.93	6
COMMD2	2162.91	5
SP110	2162.86	6
GCOM1	2162.39	6
HHLA3	2161.42	5
LOC100144595	2161.24	6
KLHL21	2160.38	5
hsa-mir-1302-10	2160.27	4
RCAN2	2158.78	6
hsa-mir-3926-1	2158.7	4
TNFRSF10C	2158.15	6
PSMC3IP	2157.3	5
C19orf70	2157.16	6
PFKL	2157.08	6
MRO	2156.74	5
GAS2L2	2156.58	6
RP1	2156.26	5
GNAT2	2156.21	6
ZNF662	2154.81	6
EHMT1	2154.57	5
HSD17B14	2153.96	6
SPACA5	2153.58	6
GPR78	2153.1	6
GSDMB	2152.98	5
ZNF750	2152.02	5
CTBS	2150.06	6
PPP1R42	2149.84	6
CASC5	2149.73	6
AFF1	2148.95	5
COL8A2	2148.64	6
PIDD	2148.63	6
CRLF2_X	2148.54	6
UPK3BL	2148.06	6
ST6GALNAC1	2147.6	6
NAA16	2147.44	6
STK25	2147.44	5
DDX21	2146.72	6
LRP6	2146.11	6
MTCH2	2145.91	6
CCL27	2145.14	6
PSME1	2145	6
RHO	2144.88	5
ZSCAN32	2144.14	6
DEFB105A	2143.84	5
C14orf166	2143.33	4
PRODH2	2143.28	5
WDYHV1	2142.18	6
C15orf43	2141.66	6
LIPH	2141.65	6
RPL17	2141.63	6
CYP46A1	2141.34	6
ZCCHC11	2141.25	6
ZYX	2140.47	6
PTGFR	2140.31	6
C3orf17	2140.15	6
DEFB130	2140.09	6
SAGE1	2139.21	6
KRTAP5-10	2138.93	5
ST8SIA5	2138.43	6
KCTD10	2137.7	6
C9orf47	2137.7	6
ARMCX5	2137.56	6
IL36B	2136.95	6
PRR14	2136.88	6
GLYATL3	2136.23	6
TIGD7	2136.2	6
MSH5	2135.92	5
TRUB1	2135.22	6
KDM4B	2135.15	6
AP4M1	2134.59	6
BMPER	2134.55	6
MIEF1	2133.95	5
MAGEB3	2133.76	6
CCDC135	2133.65	5
TBL1X	2132.88	5
GPR158	2132.79	5
SP5	2131.78	6
SLC37A3	2130.14	6
IKBKB	2129.24	5
KEAP1	2129.16	6
PRKD2	2128.95	6
C17orf112	2128.79	6
MFSD3	2128.41	6
LINGO1	2128.23	6
OR2L8	2128.21	6
PHACTR2	2128.13	6
PPTC7	2127.56	6
ANKDD1B	2126.25	6
CCDC19	2126.01	6
ACVR1	2125.54	6
hsa-mir-509-1	2125.28	4
GBAS	2125.2	6
NREP	2125.15	6
IFT88	2124.48	6
GDI2	2124.34	6
MRPL45	2123.97	5
XYLT1	2123.66	5
CMTR1	2123.65	6
ART4	2123.64	6
MON2	2123.38	5
TRAPPC8	2121.24	6
C1orf127	2121.24	6
TCEAL8	2121.1	6
PRCD	2120.66	6
TGS1	2120.52	5
ICAM2	2119.92	6
NFAT5	2119.77	6
FBXO32	2118.03	6
EMC3	2117.28	6
IDH3A	2117.26	6
C4A	2116.83	5
SMARCD2	2116.22	6
PCK1	2116.09	5
GK2	2115.54	6
ZNF485	2115.34	6
TGM1	2113.83	6
UCP3	2113.65	6
OR8U1	2113.02	6
RFPL2	2112.91	6
MEIOB	2112.13	6
ADAM17	2111.97	6
C12orf45	2111.74	5
KAT8	2111.15	6
ESRRB	2110.52	6
MYO15A	2110.4	6
SMYD4	2109.98	5
LETM2	2109.94	6
PPP2R3B_X	2109.53	6
APOC2	2109.3	6
LCN6	2109.15	6
TVP23B	2108.95	6
MYEF2	2108.77	6
TMEM185B	2108.54	4
WASH1	2108.54	6
KLHDC10	2107.17	6
PDE6G	2107.15	6
KLK8	2106.96	6
GABRR2	2106.25	6
ATP5S	2106.1	6
LOC100130880	2105.98	5
C11orf84	2105.86	6
C15orf65	2105.48	6
GNPAT	2105.04	5
C9orf163	2104.53	5
OR4K2	2104.32	6
TRMT10C	2104.15	6
PRKCZ	2103.32	6
ADAM18	2102.76	6
CECR1	2101.56	6
ZNF304	2101.32	6
HBG1	2101.07	5
UTP14A	2100.62	5
DIAPH1	2099.69	5
NID1	2099.65	5
MYPN	2099.13	6
VWA8	2097.46	6
SPTAN1	2097.13	4
RYR1	2096.3	6
SOD2	2096.21	6
MEOX2	2095.42	6
SUN3	2094.27	6
VTI1A	2094.21	5
TRAFD1	2092.78	6
ODF3L2	2092.48	5
PCSK2	2091.35	6
NXF2	2090.94	6
IRF4	2090.89	6
SMTN	2090.29	6
SMN1	2090.27	6
GALNT13	2089.84	6
TEX29	2087.9	5
VWA3B	2087.13	5
GJD2	2087.13	6
NMRK1	2086.22	6
MUC12	2086.05	6
YME1L1	2084.18	5
SVEP1	2083.9	6
SLC4A1	2083.16	6
RMND1	2083.09	6
PATE3	2082.88	6
RAVER1	2082.49	6
LAMC1	2081.81	5
CIB1	2081.42	6
RAD1	2081.36	6
TRIM43B	2081.22	6
SRCRB4D	2081.21	6
SF3A1	2080.52	5
NAF1	2080.47	6
ERCC6L2	2079.91	6
ABHD4	2079.44	6
IQCF5	2079.05	6
OR5B21	2078.18	6
CCZ1	2078.06	5
STIM1	2078	4
C14orf166B	2077.9	6
ITPR3	2077.72	6
BUD13	2077.02	5
TPMT	2076.13	6
WDR19	2075.8	6
ADAMTS1	2075.25	6
CNGA3	2074.54	6
BRAP	2074.3	5
RHOT2	2073.69	5
DNAJC12	2073.49	6
ZNF606	2073.37	6
TAF9B	2072.37	6
hsa-mir-7973-1	2072.36	4
C16orf80	2071.42	5
OR2T2	2070.92	4
PIH1D2	2070.89	5
BMX	2070.59	6
MAGEA8	2070.15	6
ANAPC11	2070.02	5
ZNF135	2069.75	6
PNOC	2069.36	6
P2RX4	2069.21	6
EZH1	2069.07	6
ESPL1	2068.83	6
SCARA3	2068.71	6
PARL	2068.34	6
PRR23C	2067.69	6
WNT7B	2067.62	6
hsa-mir-302a	2067.35	2
FMO1	2067.05	5
SUV420H1	2066.9	6
FCRLA	2066.52	6
DFNB31	2066.17	6
IZUMO1	2065.54	5
ANKRA2	2065.13	5
STAC3	2064.94	5
TRIM59	2064.7	6
EEA1	2064.02	6
PITPNC1	2064	6
CLLU1OS	2063.93	5
NIPA1	2063.93	5
TAPBPL	2063.7	5
MGME1	2063.65	6
MRPL35	2062.75	6
HTR3B	2062.3	6
TNFRSF1A	2062.07	5
DEAF1	2062.02	6
CCDC25	2061.57	6
ARMC1	2061.01	5
PLSCR1	2060.76	6
SNCA	2060.67	6
ANK2	2060.61	6
CAMKK2	2060.59	6
CTRB1	2060.4	5
SNTN	2059.9	6
ADAMTS19	2059.5	6
ZNF618	2059.38	6
TMEM212	2059.18	5
NDUFC2	2059.13	6
ECT2L	2058.89	5
NDN	2058.56	6
OR2M7	2058.42	6
SFMBT2	2058.08	6
ZMYM5	2057.83	6
LOC100130301	2057.63	5
RBBP7	2057.23	6
TENM2	2056.27	6
UGT3A1	2056.1	5
FAM153B	2056.05	4
MID1	2055.88	6
IGFBP3	2055.65	6
METTL6	2053.98	6
TBCK	2053.37	5
COASY	2052.77	6
TAS2R20	2051.55	6
ZNF24	2051.41	6
SLC25A46	2051.23	6
ANKRD28	2051.02	6
YTHDF1	2050.97	6
PSIP1	2050.91	5
AOAH	2050.63	5
UVSSA	2050.55	6
UBE3D	2049.83	6
SUPT16H	2049.76	6
THOC2	2049.67	6
GABPB1	2049.57	6
MYL10	2049.2	6
FLNB	2048.62	6
FAM161A	2048.5	5
BLOC1S4	2048.31	6
PRKAR2A	2047.64	6
C20orf24	2047.51	6
CPT1A	2047.25	6
INTS12	2047.02	6
UBASH3A	2046.75	6
CLTCL1	2046.69	6
LYL1	2046.62	5
SCGB1A1	2046.15	6
PLA2G4B	2045.67	5
NCKAP5	2045.45	6
ITGB7	2045.42	5
TRABD2A	2045.27	6
GTF2F1	2044.99	5
DENND2D	2044.36	6
OTOP2	2044.34	6
ZNF383	2044.28	6
C3orf83	2043.32	6
GCSAM	2043.24	6
HMGA1	2043.11	6
ZNF564	2042.95	6
LRRC42	2042.56	6
SLC22A18	2041.99	5
HAGH	2041.85	6
MMP7	2041.76	6
BEND6	2041.66	5
CHUK	2041.4	6
RNF103	2041.2	6
ASCL2	2041.19	6
C20orf96	2040.48	6
SRD5A3	2040.44	5
SLC44A2	2040.32	6
COMMD4	2040.08	6
KDM4E	2039.76	6
CA4	2039.42	6
NARF	2039.21	6
CDC16	2039.12	6
DAK	2038.54	6
VAV2	2037.49	6
SCAND3	2037.01	6
KIAA1598	2036.03	6
CES5A	2035.5	6
SSR2	2035.49	6
SLC26A3	2034.89	6
TXNDC5	2034.66	6
GOLGA6C	2034.11	4
PLCH1	2033.92	5
EFCAB12	2033.82	6
ASAH1	2033.52	5
KCNAB3	2033.15	6
MTMR9	2033.04	6
CREB3L4	2032.64	6
WISP2	2032.28	6
ZC3HC1	2032.22	5
ARSG	2031.97	6
LDHD	2030.17	6
SUMF2	2028.85	5
C15orf41	2028.46	6
ANGEL2	2028.34	5
SPATA5	2027.95	5
FAM26D	2027.35	6
UGT2A1	2026.8	5
FAM13C	2026.66	6
A4GALT	2026.36	5
PWWP2A	2026.33	6
UNC119	2026.19	6
DHX32	2026.08	6
SLC26A7	2026	6
CARD18	2025.41	6
PGGT1B	2025.41	6
FANCB	2025.16	5
SPA17	2024.46	6
PTOV1	2024.28	6
VSIG2	2024.24	6
SFTA2	2024.18	4
EIF3E	2023.8	6
FOPNL	2023.69	6
VAT1L	2023.66	6
GATA1	2022.41	5
METTL21D	2020.95	6
ZNF630	2020.87	6
SH3D19	2020.48	6
SLC35G6	2020	6
RPS6KA3	2019.75	6
UBP1	2019.23	6
TAF1A	2019.15	6
GRIK4	2018.7	6
QPCT	2018.38	6
RALYL	2017.71	5
ZNF330	2016.68	6
GDF2	2016.5	6
SAMD3	2015.53	6
PDLIM3	2015.28	6
ATXN3L	2015.14	6
TM9SF4	2014.97	6
LMBRD1	2014.9	6
RTL1	2014.5	6
LRRC58	2014.26	5
CCDC129	2014.17	6
CNOT6	2013.81	5
PCIF1	2013.25	6
NR1H3	2013.24	6
BHLHE41	2012.89	6
CD244	2012.62	6
KDM3A	2012.4	5
hsa-mir-3685	2011.43	3
GLIS2	2011.02	6
TLE4	2010.69	6
NEB	2010.55	5
TAF11	2010.2	6
FAM211B	2010.05	6
MYL6	2010.03	5
POM121C	2010.03	6
WDR34	2009.83	6
C9	2009.69	6
SH3PXD2A	2009.59	6
TNFSF12	2009	5
TRIM11	2008.96	6
IL13RA1	2008.72	5
POTEJ	2008.7	2
CCR3	2008.45	6
TINF2	2008.42	6
MREG	2007.22	6
NEK8	2006.84	4
C19orf67	2006.77	6
LIM2	2005.85	5
NFATC2	2005.75	6
ARHGAP11A	2005.74	6
GDPD3	2005.68	5
KLHL13	2005.32	6
KMT2A	2004.99	6
STH	2004.81	6
ZNF512	2004.15	6
HMOX2	2003.55	6
NAPSA	2003.47	6
METTL23	2003.21	6
SLC26A10	2002.56	5
USP13	2001.94	6
GLIPR1L1	2001.86	6
GNPDA1	2001.19	6
USF1	2000.66	5
DUSP13	2000.61	5
EBNA1BP2	2000.49	4
CHN1	1999.6	6
ARFGEF2	1998.97	6
C1orf74	1998.7	6
LGALS4	1998.56	6
UGT2B15	1998.18	6
NUBP1	1997.87	5
OR5D18	1997.82	6
SLC12A8	1997.68	6
TTC8	1997.44	6
ZNF679	1997	6
SH2B3	1996.81	5
SLC30A1	1996.8	5
DEFB107A	1996.72	4
EVA1A	1996.08	6
ENTHD1	1995.92	6
IL33	1995.04	6
SERPINB8	1994.71	6
ZNF121	1994.62	6
PRMT5	1993.89	6
TEX36	1993.5	5
NR4A3	1993.34	5
SPATA22	1992.76	6
CCDC91	1992.43	5
ZNF334	1992.33	6
TECRL	1992.32	6
ANO1	1991.49	5
SLC10A1	1991.48	6
DEPDC1B	1991.02	5
EPC2	1990.67	6
CAV3	1990.61	5
AADACL2	1990.1	6
IL11	1989.96	6
PDIK1L	1989.9	5
XPNPEP2	1989.76	5
LCN12	1989.06	5
TMED10	1988.96	5
JMJD7	1988.92	6
SARDH	1988.92	5
SNCG	1988.63	5
AAR2	1988.54	5
DOK7	1988.35	6
CNP	1988.26	6
PTK2	1988.17	6
FOXP4	1988.15	6
XKR6	1988.12	6
BPY2	1987.89	5
GCH1	1987.77	6
NABP2	1987.74	6
RCBTB1	1987.66	6
GSTM1	1987.5	6
NMRK2	1987.26	6
TMEM233	1986.69	6
ITIH4	1986.3	6
NADSYN1	1986.1	5
CDC5L	1986.01	6
LAT	1985.69	6
KIF19	1985.34	5
USP30	1985.06	6
MMS19	1985	6
C1orf234	1984.81	5
KIAA2018	1984.74	6
PRSS35	1984.74	6
CEP112	1984.16	6
LSM11	1983.53	6
ATIC	1983.01	6
ELFN1	1982.47	6
OR2M2	1982.23	6
IQCD	1981.97	5
RIC8B	1981.32	4
ASUN	1981.19	6
PRY	1980.97	5
GAS2	1980.91	6
UNC13A	1980.91	6
BCAR3	1980.55	6
IRX1	1979.99	5
TMEM72	1979.94	5
PI15	1979.42	6
RAMP3	1979.39	5
RHOC	1979.23	6
OR10K1	1979.16	6
ADAM11	1979.05	5
TSSC4	1978.65	5
CAND1	1978.56	6
TNFRSF11B	1978.49	6
GIMAP7	1978.29	6
EBF4	1978.26	6
CDON	1978.15	6
MSANTD3	1978.15	6
LRRC20	1977.88	6
ZNF114	1977.53	6
TTC5	1977.32	5
EXOC4	1976.64	6
CLPB	1975.44	6
ACO1	1975.34	6
MDH2	1975.28	5
NCOA2	1975.25	6
PDLIM5	1975.19	6
MED15	1975	6
ZNF577	1974.49	6
GIMAP4	1974.43	6
C11orf83	1974.32	6
MAPK14	1974.27	6
TMEM182	1974.07	6
NOC4L	1973.94	6
GRIA3	1973.73	5
OR51Q1	1972.86	6
TLL1	1972.82	6
GTF2H5	1972.79	6
SPATA31E1	1972.47	6
LRRC47	1972.11	6
DGKQ	1971.85	5
GP5	1971.73	6
MAPK8IP1	1970.84	6
IQCJ	1970.83	6
SPATS1	1970.39	6
ZFP91	1970.06	6
ZNF737	1969.95	5
EPSTI1	1969.43	6
PPIC	1969.23	6
INTS10	1969.09	6
FAM149B1	1968.83	6
BGN	1968.44	4
GCLM	1968.09	6
POMGNT2	1968.05	5
AQP2	1967.53	6
CENPQ	1967.32	6
PHF21A	1967.1	6
CISD2	1966.79	5
ARHGAP44	1966.71	6
TAS2R9	1966.45	5
SLC22A20	1966.27	6
ANKRD23	1966.09	6
HBB	1965.49	6
ATP5G1	1965.28	6
EPS8L1	1965.25	6
ING5	1965.15	6
GPR65	1964.95	4
NBPF15	1964.79	4
CCL14	1964.58	6
TP53BP1	1964.27	6
UHRF1BP1L	1964.17	6
POLR2M	1963.7	5
RAB26	1963.69	5
HEPACAM	1963.29	6
OBP2A	1962.93	5
HIST1H3D	1962.74	6
SLC5A3	1962.51	5
ADAMTS5	1962.48	6
PLXNA3	1962.41	6
ASIC5	1961.97	6
PAGR1	1961.48	6
MIB1	1961.4	6
SRBD1	1961.01	6
UQCRH	1960.66	5
MYLK	1960.37	6
CACTIN	1959.91	5
TBL1XR1	1959.6	5
OR6P1	1959.39	6
ESYT2	1959.32	6
ADM	1958.97	6
SPG21	1958.78	5
CENPO	1958.6	5
CLDN19	1958.43	6
SPARCL1	1958.32	6
ST6GALNAC2	1957.74	6
TMEM215	1957.59	6
ARHGEF7	1957.5	6
SNAPC4	1957.41	5
TMOD3	1957.31	6
KRT72	1957.22	5
LSMEM1	1956.53	6
CLIP4	1955.61	5
TMED1	1955.4	6
MEOX1	1955.39	6
MYO19	1955.37	6
EMX2	1955.36	5
MS4A4A	1955.2	6
STK24	1955.04	6
LHB	1954.98	6
GRIA4	1954.56	6
PPIB	1954.34	6
CNTROB	1954.13	6
VIL1	1953.76	6
ZDHHC13	1953.26	6
POM121	1953.01	5
RASGRP1	1952.7	6
LRIT2	1952.52	4
GPAT2	1952.42	6
PHF23	1952.17	6
SSX2	1951.98	6
STARD6	1951.23	6
RPS6KA5	1951.06	5
NHLRC2	1950.93	6
MED7	1950.69	6
IL1R1	1950.26	5
VSIG10	1950.22	5
HDGFRP3	1950.09	6
AKNA	1949.64	6
CSGALNACT1	1949.51	6
ATRN	1949.44	5
ZC3H6	1949.35	6
NDUFB1	1949.32	4
DARS	1949.25	6
MAP7	1949.14	6
SLAMF7	1948.66	6
PLEKHO2	1948.55	6
OR5I1	1948.13	6
MFSD11	1947.24	6
DOPEY1	1947.2	5
OR56A5	1947.04	5
LTN1	1946.31	6
EIF4G3	1945.81	5
TMEM59	1945.68	6
PRAC	1945.3	6
NLRX1	1944.9	5
ZNF641	1944.81	6
C4BPB	1944.71	6
FAM166B	1944.19	6
GEMIN7	1944.15	6
AGBL3	1944.12	6
ELN	1943.99	6
TAS2R4	1943.66	6
TM9SF1	1943.4	6
SEMA3A	1943.33	6
PAPPA	1943.24	5
IFNA7	1943.2	6
TMEM235	1942.88	6
ZNF136	1942.67	5
PLS3	1942.53	6
ARPC4	1942.35	6
RUNX2	1941.69	6
EPOR	1941.54	6
FGF19	1941.27	6
YTHDF3	1941.13	5
ANXA10	1941.11	6
hsa-mir-3942	1940.76	3
MNAT1	1940.54	6
VKORC1L1	1940.53	4
GP6	1940.31	6
FLYWCH1	1940.25	5
CRIP1	1940.13	6
ME1	1939.56	5
DEXI	1939.56	5
KRTAP10-7	1939.52	6
KIAA1191	1939.34	6
ULBP1	1938.89	6
LCORL	1938.82	6
P2RY8_X	1938.19	6
GGCX	1937.99	6
TTC28	1937.58	5
XPA	1937.55	6
PVRIG	1937.43	5
ZNF765	1937.05	6
SLC24A6	1937.04	5
LAPTM5	1936.44	6
OXGR1	1936.13	6
B4GALT1	1936.12	6
ASB1	1935.69	5
LRRIQ4	1935.37	6
USP17L3	1935.36	4
MBOAT2	1935.13	6
WDR89	1935.09	6
AQP10	1934.23	4
KPNA2	1934.11	6
ZNF462	1933.91	6
ZIC4	1933.89	6
SMIM21	1933.81	6
FATE1	1933.79	6
MXRA5	1933.72	6
TERF2IP	1933.71	6
ESPN	1933.62	6
SMS	1932.48	5
GPD1	1932.38	6
BLCAP	1932.25	6
CLEC2D	1931.92	6
TOR1A	1931.87	6
RET	1931.53	5
DEFA6	1931.51	5
ZNF594	1931.32	5
BBS1	1930.98	6
TRHDE	1930.91	6
RINL	1930.43	6
ZDHHC7	1930.24	6
OR10A3	1930.05	5
P2RX1	1929.62	6
SPP1	1929.4	6
ST20-MTHFS	1928.93	1
HOXA9	1928.92	6
ZSCAN29	1928.68	6
NXPE3	1928.67	6
KLHL8	1928.46	6
OMP	1928.2	4
SERPINE3	1928.07	6
L1CAM	1927.81	6
PINK1	1927.72	5
LGALS2	1927.6	6
AHR	1927.36	5
UBE2L6	1926.88	6
HNF4A	1926.68	6
PLCXD2	1926.68	6
MBD4	1926.1	6
ANKRD17	1925.96	6
ZCCHC16	1925.31	6
CADM1	1925.3	6
hsa-mir-6872	1924.32	4
OR51T1	1924.05	6
ID4	1924.03	6
EMR3	1923.54	6
SPATA7	1922.8	6
PRAMEF12	1922.74	6
LYZL6	1922.56	6
CHRFAM7A	1921.78	6
PROB1	1921.33	6
PRRT2	1921.06	6
CDK4	1920.6	6
ZNF492	1920.13	6
SEMA4D	1920.11	5
SYPL1	1920	6
DSCAML1	1919.82	5
HSD17B13	1919.79	6
VCX	1919.61	5
ANKRD18A	1919.57	4
TUB	1919.5	6
SEPN1	1919.19	6
UQCC	1918.54	6
IL20RB	1918.4	6
ZDHHC24	1918.3	6
RNASEK	1918.27	6
RAB23	1918.03	5
MX2	1917.83	5
GPRIN3	1917.74	6
BCAS4	1916.87	6
LHX9	1916.62	5
NKX2-4	1916.33	6
ATP5G3	1916.25	6
ZNF620	1916.19	5
VGLL2	1916.16	6
TF	1916.14	6
S100A1	1916.03	5
QKI	1915.75	5
MGAT2	1915.21	6
CDKN1C	1915.02	6
LGALS9	1914.77	6
LIPM	1914.72	5
AKR1B15	1914.01	6
COX16	1913.95	5
NSMCE2	1913.69	6
GAS7	1913.65	5
PIWIL4	1913.52	6
DRD3	1913.4	6
RSF1	1913.33	6
ACAD11	1913.11	5
IFIT3	1912.94	6
C17orf102	1912.69	6
TTC25	1912.56	6
APMAP	1912.49	5
AGMAT	1912.36	6
GYPC	1912.32	6
ZNF570	1912.24	6
MRPL22	1912.05	6
NIPBL	1911.97	6
FAM26E	1911.67	5
REXO1	1911.35	5
HSF5	1910.87	6
SOX1	1910.81	5
ZNF624	1910.77	6
CGB1	1910.52	3
GPA33	1910.42	6
ZNF770	1910.1	6
KIAA0355	1909.91	5
LOC100127983	1909.9	5
ERP27	1909.88	5
MIEF2	1909.83	6
LOC100505841	1909.77	6
TPGS2	1909.75	6
CMPK2	1909.47	6
HTRA4	1909.43	6
PLAC9	1909.27	6
VPS8	1909.27	6
hsa-mir-518d	1909.14	4
LOXHD1	1908.99	6
BDP1	1908.92	6
ABCA1	1908.11	6
ZNF516	1907.71	6
EPPIN	1907.05	6
TAS1R1	1906.71	6
IL6ST	1906.47	6
PTPN22	1905.98	6
HDAC5	1905.83	5
ZNF781	1905.76	6
UBTD2	1905.66	6
TRPM1	1905.54	6
PPIE	1905.25	5
HYAL1	1904.86	6
ZNF283	1904.71	6
LACC1	1904.1	6
SIX1	1903.66	5
MLKL	1903.45	6
PERP	1903.38	6
ADRB2	1903.25	6
WDR60	1902.68	6
NTRK1	1902.59	5
ZDHHC21	1902.52	6
TRIM58	1902.4	6
SCAF8	1902.35	6
CD180	1902.06	6
CHMP7	1901.99	5
CCDC97	1901.49	6
TEKT5	1900.8	6
LRRC29	1900.6	4
USP42	1900.27	6
MORN4	1899.19	5
EBLN2	1899.17	6
ERGIC3	1898.9	5
BCMO1	1898.81	6
DYNLT3	1898.81	6
ATAT1	1898.44	6
ACP6	1898.26	6
CKAP5	1898.24	6
USP9Y	1898.14	5
KAT2B	1898.08	6
SCML2	1897.88	6
BLVRA	1897.79	6
CDC25C	1897.58	6
FAM25G	1897.39	2
TMEM14C	1897.28	6
FUT7	1897.22	6
ZNF397	1897.07	6
PRDM12	1896.71	6
ADD3	1896.67	5
MBD3L3	1896.61	4
MAP3K1	1896.33	5
ACP5	1896.27	5
FAM133A	1895.83	6
C1QBP	1895.13	5
BRF1	1894.94	5
ADSSL1	1894.78	6
CASP2	1894.48	6
LEPROTL1	1894.19	6
RPS4Y1	1893.69	6
LRRC73	1893.57	6
PPP1CA	1893.47	6
MECP2	1893.41	6
FAM71C	1893.2	6
GRIN3A	1893.19	5
TPH1	1893.19	6
MKX	1893.04	5
NonTargetingControlGuideForHuman_0466	1892.9	1
AIFM1	1892.62	6
hsa-mir-6868	1892.03	4
STARD13	1891.72	6
PEX1	1891.35	6
SH3RF3	1891.31	6
C21orf59	1890.94	5
PM20D2	1890.7	6
GRHL3	1890.57	6
NRARP	1889.94	5
RXFP4	1889.85	6
CCNB1	1889.43	5
IFT122	1889.05	6
FAM189A1	1888.93	6
ZBTB37	1888.61	5
SV2B	1888.56	6
ATP6V1E1	1888.28	6
HSD17B2	1888.24	5
MAP3K6	1888.24	6
GAPDH	1888.16	6
GGPS1	1887.74	6
AKIRIN1	1887.53	6
IZUMO2	1887.44	6
APITD1	1887.19	6
hsa-mir-9-3	1886.79	4
STMN2	1886.57	4
SPIN2A	1886.34	6
ZAK	1886.24	6
OR1E2	1885.9	5
GPR153	1885.78	4
MSLN	1885.5	4
HEATR3	1885.31	6
FUT6	1885.06	6
HCN2	1885.03	6
CNDP2	1885.02	5
YPEL2	1884.95	6
CHRM3	1884.94	6
SLC24A5	1884.78	6
CYP27A1	1884.72	6
ANXA4	1884.56	6
WDTC1	1884.3	5
ARPC1A	1884.16	6
KCNA1	1884.1	5
GRSF1	1884.04	6
RIMBP3B	1883.59	6
hsa-mir-512-1	1883.37	4
GJA5	1883.16	6
ACSM2A	1882.96	6
RPL14	1882.81	5
MYO1D	1882.62	5
F2RL1	1882.56	6
PTPRA	1881.61	6
APOBEC3H	1881.57	6
TMEM207	1881.52	6
LRRN3	1881.35	6
PTPRF	1881.07	6
CD38	1881.06	6
TGFBRAP1	1880.88	6
HIST1H2BN	1880.75	6
DTYMK	1880.29	6
KMT2D	1879.85	6
OTC	1879.63	6
PREX2	1879.5	5
GLB1L	1879.38	6
NDUFV2	1878.86	5
RDH5	1878.7	6
CGREF1	1878.68	6
TPRG1L	1878.49	6
FAM86B1	1878.46	6
ZNF287	1878.14	6
DDX6	1877.76	5
PAQR6	1877.73	5
C9orf41	1877.19	6
C7	1877.05	6
WSCD2	1876.79	6
CARD14	1876.78	5
CLDN20	1876.46	6
CCDC94	1876.07	5
GSTP1	1875.98	6
BROX	1875.66	6
ARMS2	1875.61	6
ZNF600	1875.22	6
REG3G	1874.81	6
SLC25A22	1874.67	5
CCDC180	1874.57	6
SLC6A13	1874.29	6
FTSJ1	1873.73	6
POC1B	1873.15	6
TM6SF2	1872.99	6
ANKRD61	1872.29	6
HNRNPDL	1872.05	6
CSE1L	1871.99	6
PIAS1	1871.85	6
PKP1	1871.74	6
SPRR4	1871.47	6
DLX5	1871.15	6
CD96	1870.91	6
ARR3	1870.68	5
KIAA0930	1870.53	6
PCBP3	1870.35	6
SPTA1	1870.24	6
KRT71	1869.7	5
CTAGE4	1869.22	6
CHST12	1868.83	6
ABHD12	1868.6	6
FLOT1	1868.38	6
STAU2	1867.98	6
LXN	1867.77	6
ZBTB48	1867.33	6
MRPL3	1867.31	6
FOXJ3	1866.93	5
PDE3B	1866.71	6
PM20D1	1866.63	5
HMHB1	1866.45	3
OR9G1	1866.37	6
KMT2B	1866.12	5
MAD2L2	1865.77	5
FMNL1	1865.61	6
PTPN1	1865.19	6
KIF20A	1865.09	5
AJAP1	1865.06	6
USP17L8	1864.52	5
NPIPA5	1864.47	3
C19orf53	1863.78	6
LEFTY1	1863.49	6
hsa-mir-378c	1862.92	4
DGKD	1862.92	6
SCARB2	1862.56	6
EDC4	1862.52	5
RAB3GAP1	1861.9	6
SRP19	1861.7	6
hsa-mir-3680-1	1861.61	3
RPL31	1861.32	6
STON1	1861.01	6
SUMF1	1860.94	5
ROS1	1860.87	6
SMR3A	1860.83	6
ZNF700	1860.73	6
SLIT1	1860.62	6
SARNP	1860.43	5
TAC3	1860.17	6
TCL1A	1859.67	6
TAOK1	1859.35	6
ZNF138	1859.33	6
IFNA2	1858.91	6
SLC17A1	1858.64	6
ARMC6	1858.34	6
FAM60A	1858.13	5
ITGAV	1857.96	5
ZNF440	1857.58	6
SETD4	1857.42	5
CCL16	1857.41	6
GPC3	1857.37	6
IBSP	1857.33	6
C15orf60	1857.2	4
B4GALT7	1857.19	6
OSER1	1857.12	4
TADA2B	1856.91	6
MYOD1	1856.32	6
CHRNB2	1856.31	6
KLF16	1855.99	5
IFITM5	1855.79	5
TSPAN4	1855.73	6
DNAH14	1855.16	6
NIPAL4	1854.84	5
ATP6V0B	1854.59	5
SAP130	1854.47	5
RASGRP4	1854.39	5
C11orf86	1853.99	6
EIF4A2	1853.72	6
OSGIN2	1853.47	6
hsa-mir-92a-1	1853.46	4
ZNF534	1853.39	6
MBOAT4	1853.3	6
IL1RAPL2	1852.73	6
C16orf45	1852.62	6
PPM1E	1852.34	6
PAK3	1852.12	6
hsa-mir-3117	1852.11	3
NSMCE1	1851.99	6
MMS22L	1850.55	6
OR11L1	1850.39	6
GAREM	1850.26	6
ABCC5	1850.02	6
EBF3	1849.31	6
AGPAT3	1849.29	6
GLRX	1849.19	6
CCDC109B	1848.46	6
LGALS9B	1848.24	6
ZIC3	1847.8	5
ERMARD	1847.58	6
TMEM216	1847.54	6
CYB561A3	1847.4	5
VSTM5	1847.06	6
SRGAP2B	1846.95	6
NFXL1	1846.8	6
COL19A1	1846.69	6
COL5A2	1846.59	5
CRYL1	1846.49	6
DEFB110	1846.28	6
CHST11	1845.95	6
VSIG8	1845.93	5
OR13C3	1845.67	5
NDUFA4	1845.45	6
USP47	1844.81	6
PPP2R4	1844.57	6
EIF3H	1844.55	6
C3AR1	1844.43	5
AK9	1844.37	6
PIK3R6	1844.16	5
OR6C75	1843.96	5
PIGP	1843.95	6
ZMYND8	1843.94	6
[truncated: 19,677 more rows]

## Sheet: R3
	No. of read	No. of sgRNA
TFPI	9.38209e+06	5
C19orf67	1.44525e+06	1
PNMA1	1.37178e+06	1
ATM	1.28512e+06	1
EPHB2	1.22201e+06	1
hsa-mir-5585	1.19228e+06	2
PIGS	1.11455e+06	4
MYRF	1096723	1
hsa-mir-1272	690293	2
GPAA1	662670	3
UGP2	469694	4
ARMC6	334500	3
C14orf132	238174	1
LCNL1	205238	2
PJA2	184267	1
FKBP3	169584	2
hsa-mir-2115	165183	1
EMR2	157220	3
LBP	137345	2
CHPF	127752	1
HIST1H3C	125485	3
hsa-mir-3620	115936	2
PHOX2A	110523	1
TUSC1	95969.8	2
CNNM2	82440.8	3
TRIB1	63795.6	1
OLFM1	63429.3	1
ANHX	52105.6	1
PIGU	49336.2	2
LRRN1	46028.8	3
PIGV	44266.4	3
PIGY	43057.7	2
P2RX6	40728.1	1
OR1S1	39275	1
SLAMF8	37335.3	1
KMT2A	35950.1	2
HSPB9	35357.8	2
ULBP1	32308.1	3
TBCEL	30595.6	3
TBX10	30017.9	2
PIGF	29989.5	3
SYTL2	26026	1
KRT33A	23238	2
PRPF4B	22987	1
SARS2	22281.5	1
OLIG3	22274	1
CPSF7	20912.6	2
TUFM	19405.2	3
AMZ1	19291.2	2
PIGM	18853.8	4
IGSF1	17998.7	1
PMS2	17328.2	2
SLC34A2	16285.1	1
CYB561A3	15347.1	2
ATL1	14991	1
INO80	14284.1	2
SRP19	13398.6	2
ATP5S	12778.6	2
CTSE	12128.2	2
FAM198B	11915.3	1
MRPS25	11195.3	2
NonTargetingControlGuideForHuman_0919	10681.9	1
CSRNP3	9334.51	2
OR1C1	9090.05	1
CRYGN	8942.1	1
RPRML	7697.21	1
LAPTM4A	7616.36	2
SULT1E1	7307.4	1
hsa-mir-4671	7258.9	1
DLST	6962.98	4
FRYL	6902.89	2
ZNF132	6727.49	1
ZNF571	6704.95	2
SPOP	6647.14	2
IFNA4	6588.86	1
hsa-mir-3678	6478.85	2
OR4D5	6417.05	2
NKAPL	6225.8	1
C16orf62	5898.9	1
RASAL1	5466.47	1
FXYD3	5367.46	1
PIGA	5011.48	2
KRTAP19-4	4904.84	2
hsa-mir-4281	4563.17	3
DCLK2	4353.71	2
ARNTL2	4293.21	2
BEX2	4161.64	2
PIGB	3965.7	2
PIGX	3622.51	1
TAS2R9	3567.59	1
CYP4F8	3513.33	3
VAC14	3395.5	1
OSM	3364.51	5
F12	3194.51	2
SPACA3	3015.2	1
EDA	2997	1
hsa-mir-4318	2988.72	2
NCOA5	2929.3	1
SAP30	2905.41	1
EFNA4	2829.46	1
GYS1	2829.2	1
KRT23	2711.75	2
THAP4	2695.46	2
CSN3	2674.22	3
SLC4A1AP	2580.7	1
FAM65C	2573.8	1
RNLS	2525.8	1
hsa-mir-943	2499.23	3
MSH2	2462.6	2
MLXIPL	2407.09	3
SLC35D1	2360.57	2
THSD7A	2329.95	2
RHBDD3	2313.29	2
SMG8	2288.81	1
GPATCH2	2287.45	1
PHF20L1	2231.4	1
CHM	2213.86	2
TRABD2A	2196.4	3
TCAIM	2167.4	1
TTC13	2165.4	2
CD9	2147.6	6
SNAI3	2071.59	1
TGM4	2023.6	1
RAB11FIP2	1958.78	1
LOC100288524	1943.91	3
ZFPM1	1865.7	1
GLYATL1	1830.58	2
AKR1E2	1811.56	1
PKP3	1740.21	2
OR2Y1	1733.69	4
PPP2R2A	1731.98	1
CYC1	1687.73	1
ATP2B2	1618.21	1
LOC100287399	1617.27	4
FBXL13	1613.49	2
SLC37A3	1472.98	3
THPO	1457.25	4
SEMA6A	1438.84	2
CGB1	1362.88	2
TRPC4AP	1321.77	3
CAMK2N1	1311.13	2
SLC35B2	1303.76	2
NonTargetingControlGuideForHuman_0386	1298.64	1
LRCH3	1288.76	1
MAP3K12	1262.78	1
ADAM12	1259.87	1
DPT	1259.11	1
ADCY1	1252.1	1
CES5A	1249.51	2
ZNF662	1249.46	2
NDUFA3	1246.39	1
FREM3	1245.09	2
NRP1	1221.72	1
VPS41	1219.42	2
DUSP13	1211.11	3
SPARC	1208.1	2
VAMP7_X	1186.79	2
MUC2	1180.94	3
RAPH1	1178.83	2
USO1	1173.2	2
TRAPPC9	1170.32	1
DENND1C	1167.24	3
FAM133A	1162.39	2
TM6SF1	1161.08	2
OR2A14	1160.48	2
CADM1	1154	1
ABHD2	1137.84	1
RBMXL1	1132.26	1
GPR160	1131.45	2
NEGR1	1130.56	2
hsa-mir-3685	1122.48	1
ANKRD20A2	1118.97	1
GPR151	1110.98	2
MEN1	1109.01	2
MCCC2	1087.12	2
APLN	1058.15	2
DEFA1	1055.92	2
FXYD2	1041.4	1
TFCP2L1	1037.97	3
hsa-mir-3130-1	1035.62	1
RALYL	1011.54	1
FAM196B	993.962	2
TRIM39	993.287	1
hsa-mir-302a	984.33	1
MAP1LC3C	976.92	1
GPATCH8	971.735	2
TRAM1	954.662	2
NBEA	940.167	3
STK39	920.72	1
GIPC2	911.882	2
hsa-mir-3942	907.289	3
hsa-let-7c	899.397	1
ZNF674	864.074	1
TRPV4	848.01	1
ZNF562	827.205	2
PI4KA	826.812	3
TATDN3	813.12	1
BTBD1	800.094	4
CYP46A1	799.455	2
ZNF451	788.879	2
ACTL8	781.109	2
BMF	777.952	2
KEAP1	777.901	4
IL10RA	777.585	2
CD24	773.439	2
XYLT1	773.252	2
RAD51AP1	768.597	1
MTNR1B	766.322	2
TUBG2	764.23	2
KCNH2	762.27	1
GP9	758.332	3
FARS2	757.244	2
MTFP1	756.861	2
MICAL3	748.65	1
CLDN12	744.2	1
FEZF2	739.342	1
SMIM4	737.27	1
hsa-mir-378c	732.94	1
CYP4A11	708.322	4
hsa-mir-6865	708.182	1
BRS3	705.017	3
GLIS2	703.535	3
MRGPRX3	702.677	2
PPIH	695.807	1
SLC4A8	684.345	1
ZNF606	684.197	2
MIB1	681.182	3
SLC27A5	678.152	1
LOC100507003	677.537	3
MIER3	673.197	2
UBA2	668.515	1
DNAJC17	667.317	1
TIMP1	666.125	2
NPHS2	665.62	1
NonTargetingControlGuideForHuman_0116	663.392	1
TSPAN4	656.18	1
SNN	655.58	1
PPP6R1	651.64	2
WRNIP1	650.157	3
C10orf128	649.252	4
LIN28A	647.705	2
SOX1	646.26	2
HIST1H3E	644.887	2
FGF13	640.035	1
MBD3L4	638.44	1
SCAMP4	637.012	1
BCAP31	629.539	2
LRRC57	626.469	2
PAK4	622.74	1
ACTR3B	621.957	1
MAL	621.54	1
OR4N2	615.574	2
SLC5A12	611.555	2
CCDC53	607.639	1
NonTargetingControlGuideForHuman_0246	596.68	1
SHPK	591.114	2
LILRB5	585.38	1
CHN2	584.13	2
RNF186	578.292	2
ARMC1	575.553	4
TLK1	574.897	2
PRAMEF20	572.782	3
FAM172A	571.67	1
L3MBTL1	571.331	5
PPP1R1B	562.75	1
CSF2RA_X	551.282	3
GPR68	550.66	1
C9orf62	549.959	3
C12orf10	545.437	2
LGI3	545.19	1
ARHGEF11	542.985	1
LOXL1	541.667	2
ZNF628	538.765	1
CERKL	533.109	3
MAPK14	531.274	3
NonTargetingControlGuideForHuman_0883	524.04	1
CRISP1	522.369	2
VDAC2	521.885	1
CYP27A1	519.444	2
FPR1	518.639	4
AZIN1	518.577	1
CDK7	517.932	2
MGME1	517.73	4
hsa-mir-3913-1	517.695	2
hsa-mir-4773-1	509.695	2
EMX2	509.11	1
hsa-mir-187	505.927	1
TNIK	494.315	2
ELMOD1	490.39	1
SETD3	487.99	1
LOC100130480	483.14	1
hsa-mir-2682	479.66	1
NKX2-2	478.56	1
CIRBP	471.302	2
SEC61A1	468.77	1
SCN8A	466.954	3
TOB1	451.58	2
IFRD2	451.352	3
HUWE1	448.187	2
hsa-mir-5095	444.99	1
DAK	444.19	2
KIF18B	443.262	3
HSPA1L	439.462	2
C10orf118	437.36	1
C12orf4	432.48	3
SOGA3	432.39	1
C14orf166	423.04	1
SPON1	420.33	1
NDRG3	419.59	2
FAM179A	419.56	2
EI24	419.28	2
hsa-mir-133a-2	418.505	1
RNF145	416.403	2
OR52H1	416.395	1
MGAT5B	409.3	1
GCLM	409.21	1
FAM92A1	407.531	3
FAF2	404.942	1
GPANK1	403.887	2
NonTargetingControlGuideForHuman_0796	402.2	1
APPL1	401.487	1
OTX1	400.575	2
OR9G1	397.557	2
OR5H14	396.502	1
SMAD4	396.318	3
CDC5L	396.29	1
MLLT6	394.387	3
UGT2A3	393.052	2
OR1J2	392.42	1
DLGAP1	391.02	1
GCKR	390.31	1
UTP20	384.755	1
PGPEP1	381.861	3
SLC1A2	380.392	3
C17orf66	379.58	1
OR6B1	379.337	3
STRN	379.337	2
SHMT1	378.705	2
NUDT6	378.14	2
PTPRM	376.167	1
LST1	373.43	1
SNUPN	373.43	1
COL27A1	370.614	2
OR10AG1	369.764	2
RIT2	366.325	2
GCAT	366.245	2
RPS19	366.165	2
CSNK2A1	364.42	2
THBS2	363.512	2
TMEM222	362.595	1
hsa-mir-1273g	361.73	1
hsa-mir-4763	359.297	1
KLHL36	359.26	1
MORF4L1	359.107	3
PRKCE	358.522	2
GNB3	358.385	1
ELN	357.115	2
RIMS3	356.56	2
MX1	355.5	1
SYT11	355.362	1
C12orf29	354.56	1
CLCN5	353.11	2
MYL7	352.832	2
hsa-mir-1277	352.049	2
FAM13B	349.66	2
CHD9	346.352	2
HMX2	346.02	1
TMEM18	345.297	2
AP1M1	343.97	1
NGDN	343.467	3
DIO3	341.642	1
UBE4A	340.594	2
WBP1L	339.47	1
KAZN	339.11	1
FBP1	338.62	1
RLBP1	338.62	1
PURG	334.812	2
TRPM8	333.202	3
AP1AR	332.917	1
KRTAP1-3	332.005	2
CYP26A1	328.697	1
NELFB	326.9	1
GNAI3	325.822	2
RBMS3	325.675	1
SNRPG	324.91	1
GLYR1	324.477	1
TNK1	323.427	1
CTIF	321.602	2
HAGH	320.399	2
S100P	319.492	1
CMAS	319.132	2
SVOP	319.059	3
CCNY	317.24	2
MASTL	317.235	1
NTF3	313.305	2
HNRNPA0	311.965	2
ZFP69B	309.992	2
RGS1	309.855	1
DHX37	308.942	1
hsa-mir-3186	305.497	2
KCNG1	305.35	2
hsa-mir-647	304.585	2
CEACAM7	302.612	1
TBX3	300.127	3
LYSMD3	299.447	2
CDON	299.447	3
TYW5	295.085	1
CALHM3	293.122	1
hsa-mir-548t	293.117	2
TBX2	291.925	2
FAM9A	289.81	4
ZCCHC8	288.345	2
SNAPC4	284.392	2
PNMAL1	284.32	1
ARPC5	283.037	3
PAM	282.425	1
ZNHIT6	281.66	1
OR1E2	280.33	1
LRRC34	275.33	1
NonTargetingControlGuideForHuman_0923	275.108	1
BATF2	274.885	2
LIPM	273.83	1
NonTargetingControlGuideForHuman_0608	273.74	1
KLF14	272.2	1
SLC39A14	267.53	1
RBFOX3	266.6	2
LAPTM5	265.905	2
NSUN5	265.692	1
ALDH3A1	263.942	3
NGFR	259.077	3
SLC17A2	258.45	1
SGMS1	256.781	6
C5orf64	254.242	3
RPL39	253.807	1
SBF2	253.39	1
LRRC25	252.325	3
ESRRB	251.057	3
IRX4	249.85	1
NIPBL	247.504	3
CMC4	247.335	2
ACBD4	247.149	1
RLN1	245.367	2
FAM160B1	244.87	1
PHKG1	239.649	4
DCAF8	239.534	2
OR52N2	238.77	1
NRXN2	237.122	2
RGS8	236.152	1
TF	232.999	5
SENP7	232.72	2
ZNF485	226.927	1
GRAMD1B	222.8	1
ZNF687	220.06	1
ZNF716	219.625	3
EGR2	216.395	1
WWTR1	214.002	1
MAP2	213.09	3
MAP2K6	208.865	2
RPS5	206.612	1
TRIAP1	206.569	1
C1orf50	203.294	1
LONRF2	202.154	1
MYBPC1	198.841	2
DMRTC1	198.783	2
GLUD1	198.035	1
CT45A1	196.274	4
IL2RA	195.925	1
DOCK4	195.498	5
KNG1	194.495	1
GPR156	193.63	1
TKTL1	193.05	1
PPAT	192.902	1
SKAP1	189.468	2
INHBB	185.444	1
GPR146	185.364	2
BLCAP	183.392	3
MAGEA8	181.852	2
P2RX2	181.336	3
ADAM18	181.302	1
MSANTD2	180.939	1
SND1	180.654	2
GALNT5	180.143	2
hsa-mir-1249	180.085	1
SPA17	177.262	3
CMPK1	177.082	1
UBALD2	174.13	3
SHANK1	174.055	3
FAM25A	173.924	3
TMEM242	173.861	3
DIO2	173.497	2
CUBN	171.95	1
hsa-mir-3923	171.95	1
GNPDA2	168.78	2
NELL1	167.711	2
CRTC3	165.335	2
PLEKHA4	164.667	3
CD40LG	164.061	2
ALX4	163.51	1
NUDT16L1	163.233	1
DUS2	160.153	3
CTRB1	158.087	2
NCOA2	157.945	2
LPHN2	157.807	1
TMEM208	157.779	2
MAU2	157.18	1
CARF	156.895	2
PMM1	154.927	2
BCMO1	154.476	3
TP73	153.824	2
ALCAM	153.449	4
DIRC1	153.369	3
ADH7	152.822	1
CASP4	152.817	3
DNAJA2	151.762	2
ZNF354C	150.712	1
PARP16	149.947	2
PRH2	149.787	2
USP42	145.812	1
IDI1	145.432	1
DIEXF	144.472	2
TTC37	144.092	2
FAM83F	143.96	2
BBX	143.47	1
PPP1CA	143.397	2
FMR1	139.25	1
NRBF2	138.822	2
ERP27	137.799	2
TMPRSS11F	136.08	1
KRTAP6-1	136.056	2
USP24	135.857	3
NXF3	134.978	3
RGP1	134.234	3
CD99L2	132.31	1
TBC1D31	132.183	2
RNF185	131.67	3
SCAF8	131.471	1
DNAJB14	130.131	2
OR4F6	130.072	2
AGO3	129.855	2
CRH	129.755	2
XRCC1	129.018	2
GPLD1	129.018	2
TRIM44	128.7	1
GLYAT	127.536	1
MSANTD4	127.502	2
ZMYND15	127.217	1
NonTargetingControlGuideForHuman_0690	126.708	1
FANCC	125.996	3
ZNF232	122.889	1
ZNF442	121.687	2
MYO5B	121.149	1
LRRC37B	120.921	3
TXNDC16	120.875	2
ATP6V0B	119.314	2
MRO	118.954	2
PLGRKT	118.777	3
PIGC	117.99	2
FOXL1	116.444	2
RLN3	116.186	1
DACH2	115.7	3
AJAP1	115.469	5
MAGEB4	114.147	2
KIAA1199	113.999	1
CHST7	113.679	1
SPATA31E1	112.366	3
hsa-mir-1269a	110.76	1
hsa-mir-181a-1	110.627	3
CLEC12B	110.515	3
hsa-mir-3680-1	110.515	1
MRPS34	109.998	1
PCDHGA12	109.887	1
RRNAD1	109.486	2
PSME3	108.774	3
ASB4	107.862	2
PRODH2	107.599	2
LMF2	107.518	2
MPI	106.762	2
DOPEY2	106.216	2
NEK8	105.985	2
CYP4V2	105.895	4
STK33	105.85	1
ZAR1L	105.018	3
NYAP2	104.978	2
hsa-mir-892b	104.782	1
hsa-mir-4655	103.442	1
CACNA2D2	103.237	2
HCAR3	103.215	3
LMO7	103.157	1
GPN2	102.182	1
SLC17A5	101.332	2
VTI1A	101.27	1
TSPY2	100.394	2
GAPDH	98.9378	2
C7orf25	97.9635	1
CHRNB3	97.1132	2
LCP2	96.9085	1
MUC5B	96.9084	2
STAMBP	96.8634	2
COX6B2	95.4656	2
OSCP1	94.7757	2
NEURL4	94.4325	3
hsa-mir-551b	93.232	1
GIGYF2	93.2139	1
DNASE2B	92.6885	1
PTPLAD2	92.6659	5
GOT1L1	92.4085	2
NABP1	92.2609	1
WASF2	91.5308	2
CLEC2A	91.3889	2
MTMR8	90.4359	1
PCDHA1	90.0403	4
OR2G2	89.5639	2
THBD	88.7885	2
SEC13	88.531	1
FAM21B	88.1844	1
hsa-mir-365a	86.502	1
LMBRD2	86.5018	2
SYCE3	85.3668	3
TNFRSF8	85.3045	1
TNRC6B	84.4494	2
CCPG1	84.4492	1
ZFP92	83.9697	3
PI4K2A	83.034	1
ICOS	82.8559	2
LEF1	82.4066	4
ZNF414	82.1393	3
BHLHB9	82.0593	3
FBRSL1	80.92	1
CARHSP1	80.5463	2
CCDC115	79.945	2
VPREB1	79.5485	2
SOWAHC	79.5264	2
NonTargetingControlGuideForHuman_0532	78.695	1
KRT80	78.0671	3
OR13C2	77.9195	2
BMP15	77.6933	2
LRP2BP	77.555	1
CTSZ	77.0113	2
GFRA4	76.8655	1
ZNF7	75.6679	3
RCOR3	75.3299	3
SLC4A5	74.9644	2
COX4I2	74.7554	2
PACSIN1	74.7553	3
IFT81	74.644	1
RAB37	74.1901	3
FEZ2	73.843	1
SLC17A4	73.277	1
OR4N4	73.2735	3
hsa-mir-875	73.22	1
SH2B3	72.997	1
USP25	72.9352	2
C19orf81	71.5376	2
BRWD1	71.252	1
SAFB2	70.3976	3
NonTargetingControlGuideForHuman_0551	68.568	1
AKR1C2	68.4255	1
KIAA0754	68.087	1
FAM73A	67.7719	3
SLC35D2	67.1442	2
SFRP1	66.7524	2
hsa-mir-5193	66.379	1
ZCCHC16	65.8889	3
ITPRIP	65.404	1
MSR1	65.3506	2
KLK13	65.2069	2
RNASET2	65.0657	3
PTPRZ1	64.0105	2
HSD3B7	62.755	1
FHOD3	62.582	2
HPGD	62.186	1
RFPL3	62.0964	2
RANBP1	62.048	1
TYW1	60.6502	3
TTC29	60.561	1
hsa-mir-3136	60.5295	2
hsa-mir-1179	60.503	1
ARHGEF7	60.3297	2
PDK1	60.2762	3
SZT2	60.129	1
PPT2	60.0759	2
HYLS1	59.4169	3
LILRB3	59.0209	2
RUNX3	58.6473	2
ZFP3	58.398	1
ZNF878	58.3094	3
NUDT15	58.0245	2
LRRC49	57.7698	2
USPL1	57.3659	2
CLIC6	57.1964	3
ZNF225	56.9643	2
STK11IP	56.768	1
ZWINT	56.7109	2
OR4C46	56.573	1
HSF2BP	56.4262	2
ICAM1	55.91	1
NonTargetingControlGuideForHuman_0932	55.6249	1
BZW1	55.487	2
ZNF394	55.3715	2
NR1H2	54.658	1
NLRX1	54.6014	2
RDH11	54.5697	3
ARL13B	54.4012	2
SECISBP2L	54.2849	2
NXF5	54.1163	3
BOC	53.9779	1
UGT2B15	53.7729	3
MCIDAS	53.5463	2
CEP19	53.3722	2
hsa-mir-6134	53.203	1
ADRA1B	52.29	1
CELF2	52.0053	4
CYP2C8	51.69	1
NonTargetingControlGuideForHuman_0088	51.294	1
AMELX	51.2409	2
ETV4	50.6355	3
RNF222	50.582	1
SNTG2	50.0384	2
AAGAB	49.7805	4
PTPN9	49.7539	2
RAB5B	49.5798	3
CHI3L1	49.4377	3
TRMU	49.4375	1
LSM12	49.4159	2
ANKRD30B	49.3532	1
FAM13C	49.2948	3
TSPAN1	49.273	1
SLC12A6	49.2683	3
C2orf40	49.042	1
COX6C	49.0108	2
SLC32A1	48.7838	2
STYXL1	48.7569	2
NUPR1L	48.699	1
TCEAL1	48.6458	2
ANKRD62	48.5249	2
CASR	48.3825	2
CDC25A	48.3609	3
NRROS	47.7333	3
PIGH	47.5014	2
SOX21	47.501	1
SYT15	47.47	1
TBC1D22B	47.359	1
HIST1H2AA	47.217	1
LIMD1	47.1051	3
UMOD	47.0744	3
GLOD5	46.6158	4
ZNF567	46.536	1
SETD6	46.5354	2
HTR6	46.415	1
GJA5	46.1309	2
EMILIN2	45.961	2
CD180	45.9345	3
OR52N4	45.9077	2
JAG2	45.8459	1
IRGC	45.6234	2
AOAH	45.623	1
TMEM30A	45.6189	2
MDM1	45.361	1
C5orf42	45.0755	5
NR4A1	44.9952	2
OLR1	44.9645	2
BCL2L15	44.8529	1
SAA2	44.7903	5
NonTargetingControlGuideForHuman_0854	44.621	1
TREM1	44.5064	2
ZNF417	44.5061	3
FAM120AOS	44.4787	3
NOTCH2NL	44.0209	1
WAS	43.91	1
SLC6A5	43.6247	4
CRIPAK	43.1083	2
KLHL17	43.1083	2
DHRS9	43.081	1
QTRTD1	43.0284	3
HK1	43.0281	2
PRRT4	42.9659	1
ISY1	42.7965	2
SLC25A39	42.3114	2
A4GALT	42.1159	1
ZNF483	41.5992	4
SEPT5	41.4575	2
FRMPD1	41.399	3
RTP2	41.3417	2
SAP30BP	41.1725	2
TIMM8A	41.141	1
ATP6V0A1	41.0561	5
RGAG4	40.9984	3
TAS2R1	40.9724	2
PAX5	40.745	1
C1orf116	40.7139	4
PPP1R42	40.5757	2
C3orf20	40.5443	3
hsa-mir-515-1	40.2591	2
CCNT1	40.086	1
TRIM8	40.086	1
FAM21A	40.0859	3
PITPNM3	39.9435	1
OR4P4	39.9175	2
MAN1A2	39.9174	2
CD1C	39.8009	2
ARHGEF10	39.4892	2
OR5B2	39.236	1
CNNM1	39.0892	1
LDHA	39.0313	2
MSH5	38.8931	3
ZNF85	38.8891	2
IL20	38.8885	4
JAKMIP2	38.8624	3
WDR63	38.862	1
RGS14	38.6616	1
hsa-mir-6801	38.635	1
C3	38.6034	2
AGPAT9	38.519	3
NHLH1	38.3194	2
STARD4	38.3192	2
ABCC10	37.9806	1
ITIH6	37.976	1
JMJD1C	37.976	1
TDRKH	37.9759	2
SEC31A	37.838	3
hsa-mir-374b	37.8335	1
hsa-mir-892c	37.8335	2
KCNMB3	37.8075	2
CDC42EP2	37.6649	2
SNTN	37.6381	5
PCDHGA1	37.5224	4
MROH9	37.522	1
SYT5	37.4068	3
GPX8	37.4067	2
NUAK1	36.921	1
KRTAP23-1	36.9209	2
RIN3	36.7793	2
UNKL	36.6367	3
hsa-mir-4493	36.3518	2
ACP6	36.3249	2
RGS3	36.1253	3
PEX13	36.0668	1
CCDC6	36.0664	3
CDH15	35.8708	1
TSPAN13	35.8707	2
NR2E3	35.866	1
hsa-mir-3689d-1	35.7245	1
ROM1	35.613	1
C7orf65	35.5865	2
POLR2H	35.586	1
KCNIP2	35.5817	3
IQSEC2	35.4972	2
RAB10	35.4394	3
ATP6AP1	35.412	1
TBX22	35.3545	2
NCKAP5	35.2968	3
NRBP1	35.27	1
MS4A7	35.2697	4
PTGR1	35.1545	2
SCNM1	35.0694	2
MGLL	34.9588	2
ITGB6	34.9275	2
LCE2D	34.9268	2
PDPN	34.674	1
TMEM139	34.6735	2
MGAT5	34.6695	1
OR5D14	34.5269	2
TMEM257	34.0993	2
AWAT1	33.757	1
EFR3B	33.7569	2
IRGQ	33.7566	2
PCDHB12	33.6151	4
PRDM4	33.6147	4
EDAR	33.6145	1
IL7	33.6145	1
ATP6V0E1	33.5298	3
R3HDML	33.3294	1
hsa-mir-4709	33.302	1
ESX1	33.1876	3
ATP6V1H	33.0449	3
MUC16	32.8174	3
PRAMEF10	32.7021	2
BBC3	32.5595	2
RNF7	32.5595	2
MRPL24	32.5594	2
UNC13D	32.5592	3
PLAC1	32.1322	3
NEU1	32.0789	2
C8orf22	31.9898	2
NonTargetingControlGuideForHuman_0149	31.905	1
PEX11B	31.8468	1
RPP38	31.762	1
ZNF516	31.647	1
ZNF528	31.62	1
INTS9	31.5045	1
COLGALT2	31.5044	2
CD47	31.477	1
CLEC4G	31.3622	2
CAMTA1	31.3618	2
HELZ	31.3618	2
ADAMTS14	31.3616	3
NXPE3	31.2771	2
OR52N5	31.1664	2
THYN1	31.0777	3
SHISA2	31.024	1
USP17L11	30.8506	5
THSD1	30.7077	2
NonTargetingControlGuideForHuman_0421	30.707	1
TPD52L3	30.4499	3
C15orf32	30.4495	2
SPACA7	30.4495	1
KCNJ3	30.4224	3
SH3BP4	30.3076	3
DAPK1	30.3069	1
H1FX	30.3069	1
TMF1	30.3069	1
KLHDC10	30.2808	3
C1orf127	30.2539	2
CD200R1	30.2534	2
SLC11A2	30.2227	3
EMC3	29.7953	4
SF3B3	29.6519	2
TRIM26	29.5952	1
C3orf36	29.537	1
VPS45	29.3946	3
C10orf88	29.3945	2
hsa-mir-18b	29.3944	2
RGAG1	29.3944	2
TMEM194A	29.368	1
ZNF619	29.3409	1
STX8	28.9675	6
CDK5RAP1	28.883	1
DLK2	28.7413	3
TNNT1	28.74	1
EXOC7	28.6824	4
SNX6	28.5979	2
CYP4A22	28.4826	3
DEFB114	28.482	1
hsa-mir-5583-1	28.4819	3
SCARB2	28.4289	2
MYO1G	28.3979	3
GPR39	28.3977	1
ADD1	28.3395	2
DOK7	28.3395	2
CLRN2	28.3126	3
CBR3	28.1978	2
RNF111	28.1977	3
ITPK1	28.1969	2
AMPD1	28.171	1
NXNL2	28.0554	1
hsa-mir-4262	28.0546	3
UNC50	27.9127	2
CDH16	27.828	3
SNTG1	27.7699	3
MRPL38	27.7431	1
ANKRD61	27.6593	2
CD5L	27.6593	2
GRB14	27.5438	3
ANO1	27.5436	3
LSM11	27.543	2
CCDC42	27.4279	3
DNASE1L1	27.4271	2
CDH10	27.427	1
ONECUT1	27.374	1
EXTL3	27.3428	3
AGAP2	27.2852	2
SH3BP1	27.2845	1
ZNF69	27.1428	2
ASMT_X	27.1426	3
PPCS	26.973	1
FBXL14	26.9155	2
ZNF230	26.9155	3
ARHGEF1	26.7733	4
RTN4IP1	26.7152	2
PDLIM7	26.4879	2
C11orf21	26.3729	2
CPEB3	26.372	1
OR56A3	26.372	1
CMKLR1	26.2881	2
MORF4L2	26.2876	2
PAPPA2	26.2305	2
TMEM145	26.2305	1
SEMA4F	26.2303	2
PDE12	26.1452	1
RPL3L	26.003	2
NKTR	25.9451	2
TMIGD2	25.8025	3
TSC1	25.7761	2
ZNF419	25.6599	4
ZNF407	25.5762	3
ROS1	25.5759	2
PPP6R3	25.5495	2
PRTG	25.549	1
FCRL5	25.4332	2
IFNB1	25.318	1
PBXIP1	25.318	1
DTX3L	25.318	3
LPPR5	25.3179	2
SCXA	25.3178	4
SEMA4C	25.3176	2
hsa-mir-196a-1	25.3171	2
PYDC1	25.291	1
JAK3	25.233	2
TYROBP	25.2327	1
CD36	25.1755	3
LAPTM4B	25.1753	4
R3HDM2	25.1753	2
CLDN4	25.0325	3
AP2A1	25.0064	3
hsa-mir-4278	24.8907	2
ZNF14	24.8904	1
SLC2A9	24.8904	2
SGPP2	24.806	1
NIF3L1	24.7789	1
AGO2	24.664	1
C4orf46	24.664	1
ARHGEF37	24.6637	2
WDYHV1	24.637	1
CREM	24.6057	2
LDOC1	24.605	3
B4GALT7	24.4633	3
BASP1	24.4627	3
EMC4	24.4625	2
OTUD6B	24.3784	2
RNF19A	24.3202	1
OR8G5	24.263	1
BMX	24.1777	2
SNX31	24.1205	2
HMGXB3	23.9778	3
GPR37	23.8936	1
CALM2	23.8933	2
PRSS53	23.8669	1
CARTPT	23.8353	2
SHOX_X	23.8083	3
TTLL12	23.8083	1
NCBP1	23.751	1
RHPN1	23.751	1
BHLHE40	23.724	1
TRIP11	23.6085	2
LAMA1	23.5501	4
UGT1A1	23.55	2
MANBA	23.466	1
OR2B6	23.381	3
FAM154A	23.323	2
ADAT1	23.208	1
C1S	23.208	1
hsa-mir-521-2	23.208	1
LIPK	23.208	1
SLAMF1	23.208	1
STRBP	23.208	1
LOXHD1	23.2079	4
WAC	23.2079	2
KIAA1731	23.2078	2
CSTF1	23.2077	2
GCOM1	23.1227	2
DNAH5	23.0655	1
PPFIA4	23.0655	1
GNAI2	23.065	2
OR56B4	22.9812	1
HOXA10	22.9811	2
LOC440243	22.9811	2
BLID	22.9229	4
NF2	22.9224	3
INSRR	22.8386	1
TUBB8	22.812	1
FAR1	22.7806	2
EIF4E	22.7804	1
BHMT	22.5534	2
RFFL	22.4954	2
VAPA	22.411	1
NOD2	22.3532	4
RIPK4	22.3528	1
CEACAM3	22.153	1
MAP10	22.153	1
DGAT1	22.1529	2
DR1	22.1529	2
ZNF136	22.1529	2
KCNV1	22.1527	2
GCC1	22.0687	1
HIST1H3B	22.0686	3
CNKSR2	22.0683	2
BPIFB4	22.0414	2
SPATA19	22.0413	4
TNFAIP1	22.0105	1
VSIG10	22.0105	2
ZNF446	22.0105	2
ZCWPW2	22.0104	2
hsa-mir-5681a	22.0103	3
CADM2	21.9262	1
RASL12	21.926	2
hsa-mir-134	21.899	1
OARD1	21.899	1
PRY	21.8682	2
hsa-mir-8055	21.8681	2
hsa-mir-518c	21.8679	2
NOL12	21.8679	2
SLC17A8	21.8679	2
SON	21.8679	1
NMNAT1	21.8678	3
KCNA6	21.7835	2
LAMA2	21.7834	3
PDILT	21.7253	2
FZR1	21.7251	2
NOA1	21.641	1
TSN	21.5832	3
hsa-mir-26a-2	21.5829	1
VWC2L	21.4412	2
PROSER1	21.4409	3
CABP2	21.4408	3
AQP1	21.4404	2
JMJD4	21.4403	1
NPHS1	21.4403	2
LRP6	21.3561	1
TXN2	21.1562	1
HNRNPDL	21.0984	4
ACTR1B	21.098	1
C3orf70	21.098	1
CPSF1	21.098	1
hsa-mir-3174	21.098	1
LRCH2	21.098	1
AVIL	21.0979	2
EIF5B	21.0979	2
SPOPL	21.0713	1
MS4A14	21.0137	1
DNAJC3	21.0134	3
SERPINI1	20.987	1
NDEL1	20.9865	2
PPP1R9B	20.9865	2
F2	20.9555	1
hsa-mir-451a	20.9555	1
USP46	20.9555	1
SDCBP	20.9553	3
hsa-mir-550a-1	20.8131	4
DIAPH1	20.8129	3
HES5	20.8129	1
LRRC15	20.8127	3
RIOK3	20.8126	3
MAP7D2	20.7865	1
MRPL50	20.7285	5
PTPN1	20.7285	3
NonTargetingControlGuideForHuman_0018	20.6704	1
COL10A1	20.586	1
RBMY1F	20.586	1
CD99_X	20.5282	5
FAM155A	20.3858	3
MED27	20.3017	2
ATP4A	20.3012	1
SLC18A1	20.3012	3
ABHD14A	20.2434	2
HLA-DRA	20.2434	2
IPO9	20.2434	3
CCDC140	20.074	1
CDSN	20.074	1
NonTargetingControlGuideForHuman_0569	20.074	1
PALD1	20.074	1
RBM43	20.0435	3
VNN2	20.0433	2
PLSCR2	20.0433	3
ESPN	20.0432	2
NonTargetingControlGuideForHuman_0989	20.043	1
TMEM151B	20.043	1
B9D1	20.0429	2
FGD2	20.0429	2
TSR3	20.0429	2
PODNL1	20.0428	3
TLN1	20.0428	2
BAGE3	20.0426	2
TPCN2	19.9011	3
OR5L2	19.901	3
JKAMP	19.901	4
LCE3B	19.9005	2
LGALS14	19.9005	1
RAET1E	19.9005	2
PRDM16	19.8161	4
PTGER3	19.8161	2
STXBP5L	19.8161	2
TRNP1	19.7582	2
SSR2	19.7579	1
MTCH2	19.7577	2
NAGA	19.6736	1
HES1	19.6153	2
RAD54B	19.4737	2
FAM83A	19.4734	4
AP5S1	19.331	2
PANX3	19.3039	2
GALNT13	19.2463	2
NRAP	19.1886	3
BRD1	19.0462	1
MST1L	19.0462	1
OR10R2	19.0462	1
PIP4K2B	19.0462	1
IDS	19.0462	2
EGR1	19.0461	3
NFE2L3	19.046	2
ADAMTS3	18.988	1
CDC20B	18.988	1
DDX27	18.988	1
EFNA1	18.988	1
GPR12	18.988	1
hsa-mir-19a	18.988	1
hsa-mir-548aa-2	18.988	1
hsa-mir-6821	18.988	1
hsa-mir-6884	18.988	1
hsa-mir-8081	18.988	1
NonTargetingControlGuideForHuman_0838	18.988	1
hsa-mir-196a-2	18.9879	2
MX2	18.9879	2
OGG1	18.9879	2
SH3RF3	18.9879	2
ZNF8	18.9879	2
KRTAP12-3	18.9878	2
PNISR	18.9037	1
TMEM225	18.9036	2
CAP2	18.8455	1
GABRA5	18.8455	2
hsa-mir-487a	18.8455	1
NLRP1	18.8455	1
TOR1AIP2	18.8455	2
ACN9	18.7612	1
PPP4R2	18.7612	2
PRG3	18.7036	2
EIF1AD	18.7029	2
GRIA4	18.7029	1
SHROOM4	18.7028	2
C6orf70	18.7028	2
VPS26B	18.6188	2
EHBP1	18.6187	1
hsa-mir-518b	18.6187	1
BBOX1	18.5613	2
LRR1	18.5613	3
CUL5	18.5612	2
PRKAB2	18.5609	3
CHP2	18.5604	2
NUP37	18.5604	2
FAM86B1	18.4763	2
NonTargetingControlGuideForHuman_0461	18.4762	1
RNGTT	18.4762	1
YTHDF1	18.4762	1
TUBGCP5	18.4189	2
hsa-mir-4520a	18.4186	2
HOXA1	18.4185	3
LGALS4	18.4185	3
GGH	18.3919	1
ANKRD34B	18.3343	1
AOC3	18.2763	1
DAND5	18.249	1
GPRC5D	18.249	1
TTC7B	18.1338	1
TAS2R43	18.1336	3
IGFBP3	18.0485	2
hsa-mir-513b	17.9912	1
WNT2	17.9337	2
COL19A1	17.9337	3
XG	17.9336	4
CHML	17.9336	2
GPNMB	17.9334	3
PASD1	17.9333	2
C14orf37	17.933	1
DCBLD1	17.933	1
FAM208A	17.933	1
FAM228B	17.933	1
hsa-mir-1321	17.933	1
hsa-mir-320d-2	17.933	1
hsa-mir-4698	17.933	1
MICB	17.933	1
NonTargetingControlGuideForHuman_0048	17.933	1
NPFF	17.933	1
PPP3CA	17.933	1
CEP170B	17.9329	2
KIF26A	17.9328	3
ATMIN	17.8487	1
hsa-mir-6762	17.8487	1
NMUR2	17.8487	2
CENPW	17.8487	3
KLF4	17.7912	2
CCDC102B	17.7905	2
EBF4	17.7905	2
hsa-mir-4715	17.7905	1
OMG	17.7905	2
PLCB1	17.7905	2
RTCB	17.7905	1
TMTC3	17.7905	2
TNFAIP8L1	17.7905	1
CREB5	17.7904	2
MED16	17.7904	2
ANKRD13B	17.7063	1
MMADHC	17.7063	2
CAPN11	17.6488	3
MAN2B2	17.6487	3
AFF3	17.6487	3
MAPK8	17.5639	2
FGF3	17.5638	1
NonTargetingControlGuideForHuman_0493	17.5064	1
METRNL	17.506	2
hsa-mir-3670-1	17.3639	2
PPEF2	17.3638	3
AZI2	17.3636	2
FAT4	17.3636	2
CCL15	17.3635	4
RNF13	17.337	1
ARL1	17.3365	2
ZNF319	17.3365	2
BACE1	17.2213	1
MIXL1	17.2213	1
IAPP	17.2211	2
RHOT2	17.2211	3
ADAM28	17.137	3
OR5AK2	17.1365	2
E2F6	17.0787	2
CDK17	17.0787	2
hsa-mir-3690-1	17.0787	2
GAGE1	17.0787	5
ARHGAP8	16.9363	2
ATP6V0D1	16.9362	1
C15orf52	16.8788	2
CDCA7L	16.8788	2
GNGT2	16.8788	2
PYGO1	16.8788	3
MTMR12	16.8785	2
RNF24	16.8784	3
C5orf15	16.878	1
CFL2	16.878	1
F8	16.878	1
GSTT1	16.878	1
hsa-mir-222	16.878	1
hsa-mir-3183	16.878	1
IFNAR1	16.878	1
OR10V1	16.878	1
ADIRF	16.8779	2
BMP5	16.7938	1
RAPGEF5	16.7938	1
SCRT1	16.7938	2
ADAM32	16.7364	2
AIG1	16.7363	2
QPCT	16.7361	3
FARP1	16.736	3
hsa-mir-5006	16.736	2
INO80C	16.736	3
AAAS	16.7355	1
CD164L2	16.7355	1
HNRNPK	16.7355	1
HOXB6	16.7355	2
MXRA7	16.7355	2
DRD4	16.7088	2
MCFD2	16.6514	1
CCNF	16.5939	3
EBP	16.5938	3
SLK	16.5938	2
THEM4	16.5938	3
CCNC	16.5938	2
CD177	16.5938	2
WIPF2	16.5938	2
RAD51B	16.5936	5
CRADD	16.5935	4
FAM195B	16.5089	3
NEK3	16.4513	3
BPIFB1	16.424	1
LMAN2L	16.424	1
hsa-mir-362	16.3088	3
OR5I1	16.3086	4
CYB5R1	16.2241	2
NIPA2	16.1664	2
NNT	16.1663	1
hsa-mir-30a	16.1663	2
IFNAR2	16.1663	4
NUTM2F	16.1663	3
PLAGL2	16.1663	3
MRPL33	16.0816	1
BBS12	16.0238	1
SPIN1	16.0238	1
HNRPLL	16.0238	2
RBAK	16.0238	2
HMGN5	15.8814	2
OR4F17	15.8814	3
ACBD7	15.8239	2
APOC2	15.8239	2
H6PD	15.8239	2
KRTAP1-4	15.8239	2
MSMO1	15.8239	2
RAB27A	15.8239	2
FIGLA	15.8237	2
PTRHD1	15.8237	2
COMTD1	15.8235	2
CTNNBL1	15.8235	3
CXCL9	15.8235	2
KLK14	15.8235	3
NDUFV1	15.8235	2
TNFRSF10C	15.8235	5
AGBL2	15.823	1
C1orf194	15.823	1
CCDC68	15.823	1
CR1L	15.823	1
CYB5R3	15.823	1
DDX50	15.823	1
ENTPD8	15.823	1
GPR21	15.823	1
hsa-mir-4732	15.823	1
hsa-mir-4753	15.823	1
hsa-mir-605	15.823	1
hsa-mir-6737	15.823	1
KANSL1L	15.823	1
LOC730183	15.823	1
PDE9A	15.823	1
PRH1	15.823	1
SOX12	15.823	1
ZNF566	15.823	1
NETO1	15.739	3
TCEA3	15.7389	2
WDR41	15.7389	2
CYB5R4	15.6815	2
FHL5	15.6815	1
GMPS	15.6815	2
MUC17	15.6815	2
NKIRAS2	15.6815	1
NonTargetingControlGuideForHuman_0015	15.6815	1
FAM47B	15.6814	2
KLK6	15.6814	2
NOS3	15.6814	2
NUDT14	15.6814	3
SLC19A2	15.6812	2
EPS8	15.6811	2
KCNK7	15.6811	4
S100A2	15.6811	3
ADAMTS1	15.5965	3
POLR2D	15.5965	2
TSPY1	15.5965	4
GABRG2	15.5965	3
IL13	15.5389	2
UBA52	15.5389	3
hsa-mir-194-1	15.5389	1
ZNF184	15.5388	3
GP6	15.5388	2
PITPNB	15.5387	3
PRR20A	15.5387	3
ADORA3	15.5387	3
ASCC1	15.5386	2
RNF175	15.5386	3
ZBTB32	15.454	1
FAM104B	15.3964	1
SMPDL3A	15.3964	1
BACH2	15.3962	3
RCAN3	15.3962	3
USP47	15.3962	3
ZNF785	15.2539	1
hsa-mir-4638	15.2538	2
IFNA17	15.2538	3
PIP5K1A	15.2538	2
SIRT4	15.2538	2
AKAP17A_X	15.2537	5
MSN	15.2537	3
GALP	15.2537	3
TEX11	15.1114	2
C1QTNF3	15.1114	2
EXT2	15.1113	1
IVD	15.1113	4
OR1L8	15.1113	1
TLR8	15.1113	2
ABCB11	15.0267	2
BIRC3	14.9689	2
ITPKA	14.9689	1
ZFP2	14.9689	1
LDLR	14.9689	2
MORN4	14.9689	2
PBX3	14.8265	2
PI4KB	14.8265	3
NAT9	14.8264	3
ZNF780B	14.8264	1
APOC3	14.769	1
AQP2	14.769	1
BCAT1	14.769	1
C17orf96	14.769	1
CAMSAP2	14.769	1
DDX4	14.769	1
EMP3	14.769	1
FAM115C	14.769	1
HEBP1	14.769	1
hsa-mir-1587	14.769	1
hsa-mir-299	14.769	1
hsa-mir-539	14.769	1
hsa-mir-942	14.769	1
IFT57	14.769	1
IZUMO1	14.769	1
MED18	14.769	1
MOAP1	14.769	1
TIMP4	14.769	1
ZMYM6	14.769	1
COL1A2	14.7689	2
GLS2	14.7689	2
MSH3	14.7689	2
P2RX4	14.7689	2
RPL8	14.7689	2
SPINK2	14.7689	2
FAM206A	14.7687	2
ENTPD7	14.7686	2
FAM47E	14.7686	2
GJA9	14.7686	2
hsa-mir-6778	14.7686	2
RRP7A	14.7686	4
RBMS1	14.6841	3
MTA3	14.684	1
SNX5	14.684	1
SCHIP1	14.6265	2
SKOR1	14.6265	1
AP5M1	14.6264	2
CCDC108	14.6264	3
FLNB	14.6263	3
GDA	14.6263	2
RETNLB	14.6263	4
CXorf21	14.6262	3
hsa-mir-676	14.6262	2
hsa-mir-8079	14.6262	2
RCAN2	14.6262	3
UBE2K	14.6262	3
WNT2B	14.6262	3
EVL	14.5995	2
IFI44	14.599	1
ZNF384	14.599	1
SIGLEC7	14.5416	2
PLEKHF2	14.5415	2
ANAPC5	14.4839	2
POPDC2	14.4839	3
SP110	14.4839	2
TMEM47	14.4839	3
hsa-mir-4656	14.4839	1
CXorf40A	14.4838	2
SLC18A2	14.4837	3
NDST4	14.4837	4
SLC10A6	14.4837	3
HDAC8	14.4837	3
HRH3	14.4837	2
ITGB8	14.4837	3
MOB3B	14.4837	3
VTA1	14.4837	2
hsa-mir-561	14.3414	1
ASB5	14.3414	2
ATOX1	14.3413	2
MNF1	14.3413	3
hsa-mir-603	14.3413	3
KRTAP9-1	14.3413	2
ZNF570	14.3413	3
ST8SIA1	14.2567	3
ERBB4	14.1989	1
ITGAV	14.1989	2
TSPAN8	14.1989	2
RBMY1A1	14.1989	3
QPCTL	14.1988	4
SERTM1	14.1988	3
ARSB	14.0565	2
BMI1	14.0565	3
CDK8	14.0565	4
MID1IP1	14.0565	3
TBC1D3	14.0565	2
DAZ1	14.0564	3
C10orf114	14.0564	1
ELF2	14.0564	3
F13B	14.0564	3
PEMT	14.0564	2
SREK1IP1	14.0564	1
C9orf43	13.914	2
CEP63	13.914	1
CT47A1	13.914	3
HIST1H3F	13.914	1
PPP1R14A	13.914	2
PTGS1	13.914	1
TMEM14C	13.914	2
UBE2U	13.914	2
ITGB3	13.914	2
hsa-mir-6747	13.7716	2
STAP2	13.7716	3
ARHGEF16	13.714	1
BLVRA	13.714	1
C6orf165	13.714	1
DDX19B	13.714	1
DSCR6	13.714	1
GPT	13.714	1
hsa-mir-3529	13.714	1
hsa-mir-5195	13.714	1
IFNGR2	13.714	1
KCND2	13.714	1
OR4L1	13.714	1
RGN	13.714	1
RNASE13	13.714	1
TBC1D21	13.714	1
TRIP12	13.714	1
ZNF519	13.714	1
ARPP19	13.7139	2
FXR1	13.7139	2
KLHDC1	13.7139	2
LDHD	13.7139	2
LRRC46	13.7139	2
ZMYM4	13.7139	2
ZNF593	13.7139	2
DUSP7	13.7138	2
EVA1C	13.7138	2
IFIT5	13.7138	3
KIAA0195	13.7138	2
RSRC1	13.7138	3
TMEM220	13.7138	2
CC2D2A	13.7137	2
LURAP1L	13.7137	2
RBM34	13.7137	2
SAMD14	13.7137	2
SIK1	13.7137	2
SLC24A6	13.7137	2
TMEM65	13.7137	2
ZBTB38	13.7137	4
ACOT11	13.6292	2
BCL11B	13.6291	1
C6orf120	13.6291	1
PDE6H	13.6291	2
RHOXF2	13.6291	2
ZNF607	13.6291	2
C1orf151-NBL1	13.5715	1
CBS	13.5715	2
RAB3A	13.5715	2
SPRR2D	13.5715	2
UBXN10	13.5715	2
USP32	13.5715	2
VCX3B	13.5715	1
CD59	13.5714	2
FGFBP2	13.5714	3
TM2D2	13.5714	2
ZNF688	13.5714	2
FICD	13.5713	2
IFT27	13.5713	4
KCTD4	13.5713	2
NEDD4L	13.5713	4
HEATR5B	13.4867	2
DDHD1	13.4289	1
FANCI	13.4289	1
SEMA6C	13.4289	1
ATP6V1F	13.4288	3
CLK3	13.4288	3
CMPK2	13.4288	4
EXOC4	13.4288	3
IFNLR1	13.4288	3
OR10G4	13.4288	4
CLVS1	13.4288	3
COQ10B	13.4288	3
EPHA5	13.4288	4
NUDT3	13.4288	2
PI16	13.4288	3
TULP3	13.4288	2
OR1J1	13.3442	1
CPNE9	13.2864	2
PRAMEF12	13.2864	2
PSPH	13.2864	2
RAP1B	13.2864	2
SFRP4	13.2864	1
CTAG1A	13.2864	3
LRRC37A2	13.2864	4
BAAT	13.2017	2
ACACA	13.144	1
MRPS33	13.144	3
SERF1A	13.144	3
C15orf60	13.1439	3
LOC650293	13.0016	3
TSGA13	13.0016	2
CCNK	13.0015	2
DECR1	13.0015	2
FAM219B	13.0015	1
GPR182	13.0015	1
TMEM115	13.0015	1
ZBTB37	13.0015	1
OR9K2	13.0015	3
HARS2	12.8591	3
HMGB4	12.8591	1
NOLC1	12.8591	1
WDR61	12.8591	2
FAM189B	12.774	1
HSPA12B	12.774	1
LRP8	12.774	1
MYO15A	12.7167	4
NGFRAP1	12.7166	3
PTCH1	12.7166	1
RESP18	12.7166	3
ADPRH	12.659	1
AIP	12.659	1
BLMH	12.659	1
C6orf89	12.659	1
COQ9	12.659	1
DTNA	12.659	1
GRIK4	12.659	1
hsa-mir-202	12.659	1
hsa-mir-557	12.659	1
hsa-mir-6068	12.659	1
hsa-mir-6740	12.659	1
ITGA7	12.659	1
MIIP	12.659	1
NonTargetingControlGuideForHuman_0638	12.659	1
RCBTB1	12.659	1
RNF135	12.659	1
RNF214	12.659	1
SCN5A	12.659	1
SH3PXD2A	12.659	1
SMARCC1	12.659	1
ZNF641	12.659	1
ACSM2A	12.6589	2
CYP7B1	12.6589	2
FADS1	12.6589	2
FAM213A	12.6589	2
hsa-mir-1231	12.6589	2
hsa-mir-656	12.6589	2
KCNC1	12.6589	2
NICN1	12.6589	2
PLAC9	12.6589	2
SULT2B1	12.6589	2
ARMC4	12.6588	2
HMGN4	12.6588	3
METTL16	12.6588	3
MTOR	12.6588	2
PARPBP	12.6588	2
TIMD4	12.6588	3
USP17L8	12.6588	2
VSIG1	12.6588	2
FAM175B	12.5742	2
LYL1	12.5742	2
NACC1	12.5742	2
C1QTNF9	12.5165	2
CCDC81	12.5165	1
GPM6B	12.5165	1
hsa-mir-7113	12.5165	1
NonTargetingControlGuideForHuman_0636	12.5165	1
PCDH12	12.5165	1
PRAMEF4	12.5165	2
RXRB	12.5165	2
SAMD4A	12.5165	1
SEC16B	12.5165	2
TMEM55B	12.5165	1
TMEM61	12.5165	2
ZNF705B	12.5165	2
CNTN4	12.5164	2
DCDC2B	12.5164	2
DENND1A	12.5164	4
EHD1	12.5164	2
EPHX1	12.5164	2
FBL	12.5164	4
FIBIN	12.5164	3
G6PC	12.5164	3
GNB1L	12.5164	2
hsa-mir-758	12.5164	2
MYBL1	12.5164	3
OR4C12	12.5164	2
PDCD4	12.5164	3
RNASE7	12.5164	4
SEL1L	12.5164	3
ZNF76	12.5164	3
INSL6	12.4318	1
CEL	12.3739	4
FAM72A	12.3739	2
FZD6	12.3739	3
GPR128	12.3739	2
HIST1H2BK	12.3739	3
hsa-mir-8078	12.3739	3
IL15RA	12.3739	3
XKRY	12.3739	2
ADAMTS8	12.3739	2
ATP5J2-PTCD1	12.3739	2
BDNF	12.3739	3
C1orf185	12.3739	1
COL4A3	12.3739	3
DDAH1	12.3739	2
EPCAM	12.3739	1
GJB5	12.3739	2
KHDRBS2	12.3739	2
SPG11	12.3739	2
ZDHHC6	12.3739	1
ZNF648	12.3739	1
LRIG3	12.2893	1
ATXN2	12.2315	1
CHDH	12.2315	2
FABP7	12.2315	1
FAM3D	12.2315	3
GIF	12.2315	4
KIAA1033	12.2315	1
OR52D1	12.2315	4
SFT2D3	12.2315	2
SLC12A8	12.2315	3
TSPAN18	12.2315	1
AKR1B15	12.2315	4
FFAR4	12.2315	3
INHBA	12.2315	2
MFNG	12.2315	4
STARD6	12.2315	3
TBC1D19	12.2315	3
CDC27	12.0891	2
DACT3	12.0891	1
GPC6	12.0891	2
PACSIN3	12.0891	1
ZNF555	12.0891	1
ALB	12.0891	3
KLC4	12.0891	3
MYEOV2	12.0891	3
CD58	12.089	3
C2orf83	12.089	2
PKDREJ	12.089	3
ABHD8	12.0049	2
GRPR	11.9467	2
TMEM245	11.9467	3
ADO	11.9467	2
KIAA1715	11.9467	3
PPM1E	11.9467	2
ADPRM	11.9466	1
ASTL	11.9466	3
CASK	11.9466	3
CENPQ	11.9466	1
GRSF1	11.9466	1
MEP1B	11.9466	2
NDST1	11.9466	2
R3HCC1	11.9466	2
USP17L24	11.9466	1
CCR8	11.8625	2
TMEM33	11.862	1
ACAA2	11.8042	2
AMER1	11.8042	3
CBX7	11.8042	2
KLF16	11.8042	1
MSRB1	11.8042	2
SPACA5	11.8042	4
UGDH	11.8042	2
C12orf76	11.8042	3
BMPR1A	11.6618	2
CARS	11.6617	1
RPS21	11.6617	1
SDHD	11.6617	1
ATP6V1C2	11.604	1
CALML5	11.604	1
CSF3	11.604	1
FAM151A	11.604	1
FXYD6	11.604	1
HGFAC	11.604	1
hsa-mir-10a	11.604	1
hsa-mir-155	11.604	1
hsa-mir-205	11.604	1
hsa-mir-3189	11.604	1
hsa-mir-4287	11.604	1
hsa-mir-4447	11.604	1
hsa-mir-450a-2	11.604	1
MYO1H	11.604	1
NonTargetingControlGuideForHuman_0400	11.604	1
NTHL1	11.604	1
OR1G1	11.604	1
PLAGL1	11.604	1
RPL10L	11.604	1
SLC10A3	11.604	1
SLC38A11	11.604	1
VRK2	11.604	1
ZCCHC5	11.604	1
ZMYM5	11.604	1
ANKRD13A	11.6039	2
BTNL3	11.6039	2
C10orf113	11.6039	2
CBX8	11.6039	2
CDC42BPG	11.6039	2
CLIC4	11.6039	3
CXCR5	11.6039	2
FGF10	11.6039	2
GAS6	11.6039	2
hsa-mir-1471	11.6039	2
hsa-mir-196b	11.6039	2
hsa-mir-5701-1	11.6039	2
IRG1	11.6039	2
KRT6A	11.6039	2
KRT79	11.6039	2
MAP1LC3B	11.6039	2
RNASE10	11.6039	2
SERPINB10	11.6039	2
SFTPD	11.6039	2
TALDO1	11.6039	2
UBE2J1	11.6039	2
ZBTB48	11.6039	2
ZIC4	11.6039	3
ZNF219	11.6039	2
ACOT9	11.5193	1
LYST	11.5193	2
PRMT2	11.5193	1
CST9	11.5193	2
RSF1	11.5193	4
ANGPTL1	11.4615	2
BCL7A	11.4615	2
BNIP3L	11.4615	1
BOD1L2	11.4615	3
C12orf39	11.4615	2
C9orf131	11.4615	1
CALB1	11.4615	3
CNOT10	11.4615	2
CRAT	11.4615	2
CSTL1	11.4615	2
DEFB115	11.4615	2
DEFB4B	11.4615	2
EIF2AK4	11.4615	2
FAM69B	11.4615	3
FRG2B	11.4615	1
GAMT	11.4615	2
hsa-mir-624	11.4615	2
INO80E	11.4615	2
KLHL10	11.4615	2
KRTAP5-10	11.4615	3
NonTargetingControlGuideForHuman_0840	11.4615	1
NUTM2G	11.4615	3
OR4K5	11.4615	3
OTUB1	11.4615	2
PDHA1	11.4615	3
PIK3CG	11.4615	2
RAMP1	11.4615	2
RAPGEF4	11.4615	2
RBP4	11.4615	2
RBPMS	11.4615	2
SLC29A4	11.4615	2
TBPL2	11.4615	2
TGFBR2	11.4615	2
TNFRSF17	11.4615	1
ZNF613	11.4615	2
ANXA8	11.319	3
CCDC146	11.319	4
DSC1	11.319	3
FASTKD3	11.319	3
GPBAR1	11.319	2
IL18R1	11.319	3
METTL21A	11.319	4
OR2T2	11.319	2
SDC2	11.319	3
SPANXB1	11.319	3
TMEM56	11.319	4
CORO6	11.319	3
FAM83B	11.319	1
HNRNPH2	11.319	2
KIFC3	11.319	2
MED1	11.319	1
PAPSS2	11.319	2
PCDH9	11.319	5
PDE6A	11.319	2
PRKD1	11.319	2
RFX7	11.319	1
SLC9A2	11.319	4
ZNF530	11.319	1
IGF2BP3	11.2344	1
ELP2	11.1766	2
KRT3	11.1766	2
NonTargetingControlGuideForHuman_0978	11.1766	1
OPN1LW	11.1766	3
OTUB2	11.1766	1
PIP	11.1766	1
PLA2G4E	11.1766	3
SQLE	11.1766	4
TAL1	11.1766	2
TTC4	11.1766	2
BBS1	11.1766	3
CREBL2	11.1766	4
IFI27L1	11.1766	4
LAMA4	11.1766	3
LRCOL1	11.1766	3
MAGEA9	11.1766	2
OR2A2	11.1766	3
SCGB2A2	11.1766	2
STK32B	11.1766	3
TNFAIP8L3	11.1766	2
AKR1B10	11.0342	1
ATP5G3	11.0342	1
CDK5RAP2	11.0342	1
CHCHD3	11.0342	2
FAM135A	11.0342	1
GDPD3	11.0342	1
METTL11B	11.0342	3
NEK10	11.0342	2
POLK	11.0342	1
SLC35A1	11.0342	2
TIMM23	11.0342	2
ACAD11	11.0342	2
IL23A	11.0342	3
OR9I1	11.0342	3
RPTOR	11.0342	2
C2CD4D	11.0341	2
TFPT	11.0341	4
TRIM73	11.0341	2
OR5AR1	10.8918	2
TMEM45A	10.8918	2
CXorf49	10.8917	3
NPY2R	10.8917	3
PAXIP1	10.8917	4
hsa-mir-6827	10.8917	1
KRT25	10.8917	1
RAB43	10.8917	1
SCAP	10.8917	1
SPPL2A	10.8917	3
ZNF287	10.8917	2
SEPT3	10.7493	3
C20orf85	10.7493	3
ADAD1	10.7493	2
GJB7	10.7493	2
GNAT3	10.7493	2
NOX4	10.7493	2
DMC1	10.7493	3
P4HTM	10.7493	2
PAPOLG	10.7493	2
SLC25A31	10.7493	3
STARD5	10.6069	2
TMEM213	10.6069	4
CLINT1	10.6068	4
TCP11L1	10.6068	1
ACPP	10.549	2
ADCK5	10.549	2
BMP7	10.549	2
C12orf74	10.549	2
[truncated: 11,330 more rows]

## Sheet: FC vs RRA
	Fold change	RRA p-value
TFPI	11.3077	7.38363e-09
PIGS	9.86042	1.13214e-08
PIGV	6.94748	3.92254e-08
PIGM	4.77045	8.75011e-07
UGP2	2.03076	3.79228e-06
PIGU	5.16303	4.40797e-05
GPAA1	8.91711	0.000207962
SLAMF8	5.59284	0.000340008
ATM	10.0247	0.00034703
hsa-mir-5585	11.0278	0.000548536
CD9	-0.150747	0.00068319
FKBP3	6.83984	0.000762807
hsa-mir-1272	9.13874	0.000807841
EPHB2	10.1649	0.000862511
PIGB	2.24661	0.000912486
PNMA1	9.82214	0.00102897
FRYL	1.98695	0.00104136
OR1S1	5.93723	0.00107607
hsa-mir-2115	7.80427	0.00109818
hsa-mir-3620	7.66882	0.00111572
RPRML	3.6268	0.00112116
MYRF	9.92413	0.00116512
MLXIPL	-0.32529	0.00138142
HSPB9	4.52933	0.00150988
ARMC6	7.54641	0.0015394
LCNL1	7.63851	0.00157269
C19orf67	9.54881	0.00172703
HIST1H3C	7.10253	0.00173796
EMR2	7.69733	0.00175465
OLFM1	5.28829	0.00185083
hsa-mir-3942	-1.05282	0.00190188
SPOP	1.64863	0.00192143
TUSC1	6.21766	0.00195362
DEFA1	-1.89768	0.00199392
PHOX2A	6.61787	0.00213352
C14orf132	7.63153	0.00214368
C9orf62	-0.725842	0.00214824
PJA2	6.77638	0.00215451
ZNF571	2.31288	0.00216274
CNNM2	6.03298	0.00232087
ZNF132	3.59185	0.00245032
CHPF	6.28371	0.0025958
TUFM	4.41152	0.00264795
SLC34A2	4.33629	0.00268181
LOC100288524	2.84281	0.00281863
P2RX6	5.44846	0.00302464
LBP	7.2878	0.00308148
TRIB1	6.39988	0.00328758
ANHX	5.5515	0.00346792
PIGF	4.14899	0.00361971
ADAM12	0.933515	0.00362313
KMT2A	4.21736	0.00367144
LRRN1	5.46088	0.00383174
AMZ1	4.15434	0.00397856
TRAM1	-0.776036	0.00400835
ACTL8	0.867274	0.00407537
PIGY	5.56271	0.00410299
ATP5S	2.65893	0.00433915
TRAPPC9	0.808284	0.00544168
PMS2	1.88513	0.00545514
ZNF442	-2.61949	0.00546327
IGSF1	3.65702	0.00550732
IFNA4	2.7097	0.00573518
SARS2	4.19095	0.00576509
LRRC57	-0.913793	0.00586495
CD24	0.408756	0.00588553
CAMK2N1	1.04934	0.00592088
TIMP1	-0.332902	0.00634776
UGT2A3	-0.637512	0.00657804
RIT2	-1.21835	0.00683009
CSRNP3	2.93205	0.00702303
SHPK	-1.28194	0.00702748
ULBP1	4.11168	0.00723462
LPHN2	-1.15889	0.00729501
NRXN2	-1.67344	0.00739062
FXYD3	2.99149	0.0078384
hsa-mir-4318	1.54958	0.00784314
SRP19	2.9014	0.00791573
TTC13	-0.652376	0.00820339
hsa-mir-4281	2.1015	0.00845792
PGPEP1	-1.60183	0.00866062
ARMC1	-1.78581	0.00871586
FREM3	0.965228	0.00879967
MASTL	-0.976241	0.00881023
hsa-mir-6865	-0.370166	0.00917441
HMX2	-0.657702	0.0092236
BEX2	1.32441	0.00924534
OR1C1	2.5289	0.00934554
ATL1	3.90347	0.00947373
CYP4A11	-1.18519	0.00993318
NGDN	-2.18287	0.0101009
PIGX	2.38372	0.010265
C19orf81	-4.06296	0.0103537
C12orf4	-1.69818	0.0104063
ZNF674	-0.206499	0.0106277
CYB561A3	3.10583	0.0107434
SAP30	1.52396	0.0107999
ZFPM1	0.617525	0.0111604
NTF3	-1.79228	0.0116928
NonTargetingControlGuideForHuman_0919	4.34007	0.0117863
IL2RA	-2.69844	0.0118712
PIGA	2.72982	0.0119962
CSN3	-0.375183	0.0120374
THAP4	1.2518	0.012399
SLC35D1	1.26575	0.0125995
PHF20L1	1.64151	0.0126457
KRTAP19-4	1.78493	0.0127504
USO1	1.53995	0.0128707
SGMS1	-3.04477	0.0131742
FAM198B	3.07084	0.0132303
SEMA6A	1.40506	0.0132797
EI24	-0.744537	0.0133512
MGLL	-4.1353	0.0135444
FAM65C	0.985372	0.0137853
TGM4	1.21724	0.0140033
MSH2	0.604442	0.0140125
MAP3K12	-0.0566969	0.0140515
RASAL1	1.9406	0.0141243
OSM	3.26985	0.0141384
MMADHC	-5.22498	0.0142963
RAPGEF5	-5.91655	0.0143121
hsa-mir-3678	0.427691	0.0145395
GIGYF2	-3.39275	0.0145965
ZNF732	-6.33219	0.0151769
DCLK2	1.65799	0.015198
PPP2R2A	0.566347	0.0152341
RAB11FIP2	0.694891	0.0155118
hsa-mir-133a-2	-0.502314	0.0155453
FAM133A	-0.651921	0.0156174
EDA	0.81886	0.0157
C12orf10	-0.919452	0.0157664
SLC35B2	0.0888341	0.0159787
GPATCH2	0.502986	0.0161259
CYC1	0.557259	0.0165019
hsa-mir-1277	-0.10551	0.0165137
TAS2R9	0.908066	0.0167641
TUBG2	-0.924889	0.0168221
TTC37	-2.38673	0.0174683
TRPV4	-0.264271	0.0180138
MORF4L1	-2.02315	0.0180604
hsa-mir-4671	-0.283867	0.0181426
KCNH2	-0.314516	0.0182626
PPP6R1	0.103781	0.0183196
hsa-let-7c	-0.226183	0.0183505
F12	0.263496	0.01844
DUSP13	-0.666863	0.0185934
C1orf50	-0.63902	0.0187969
DCAF8	-1.60859	0.0190438
GIPC2	-0.278656	0.0191684
ARPC5	-2.52994	0.0192294
hsa-mir-1249	-1.92413	0.0192967
NEURL4	-1.892	0.0196144
MAP1LC3C	-0.43813	0.0199741
MGME1	-1.94341	0.0200852
MTFP1	-0.506312	0.0205327
FARS2	-0.781594	0.0207169
VDAC2	-0.811451	0.0207371
RAPH1	0.340893	0.0213834
hsa-mir-1273g	-1.05402	0.0217058
SCN8A	-0.710171	0.0218888
APLN	-0.362114	0.0221404
EFNA4	1.25051	0.0222291
MCCC2	0.0986004	0.0224984
RPS19	-2.05507	0.0229535
RNASET2	-3.79462	0.0229868
PDK1	-4.67491	0.0229974
WRNIP1	-1.21887	0.0230508
THPO	0.526144	0.0233393
RBMXL1	-0.161836	0.0233781
HPGD	-4.01271	0.023444
MRGPRX3	0.38768	0.0235602
LILRB5	-0.974534	0.0236558
FAM179A	-1.21172	0.0239791
C10orf128	-1.28338	0.023995
hsa-mir-2682	-0.758722	0.0240446
HIST1H3E	-1.20794	0.0242557
OSCP1	-4.07807	0.0242695
ANKRD20A2	-1.21816	0.0245072
GPR151	-0.532679	0.0245686
RNLS	-0.480541	0.0248662
FAM196B	-0.538079	0.0250682
FBXL13	-0.455541	0.0255632
hsa-mir-3685	-0.797589	0.0259942
HSPA1L	-1.32776	0.0261738
hsa-mir-302a	-1.02667	0.0262578
GNB3	1.65709	0.0264056
KLK13	-3.66899	0.0267554
PPP1R1B	-1.42773	0.0268042
SVOP	-1.93136	0.0268225
ESRRB	-3.01479	0.0269233
TMEM194A	-5.78299	0.0270997
CLDN12	-1.79072	0.0273173
DPT	-0.980136	0.0275221
IFRD2	-1.44978	0.027669
OR4D5	0.296707	0.028089
FAF2	-1.37044	0.0285069
RLBP1	-1.22192	0.0293104
CMAS	-1.47096	0.0294032
ZNF687	-2.55429	0.0294874
OR2G2	-3.23889	0.0295365
NonTargetingControlGuideForHuman_0386	1.69791	0.0295546
TFCP2L1	-1.34348	0.0297316
OLIG3	0.45913	0.0301651
PKP3	-0.273754	0.0303511
TBX2	-1.95948	0.0303699
VAC14	0.241785	0.0304554
ATP2B2	0.0194784	0.0304675
SNN	-0.443599	0.0305369
PRPF4B	0.382075	0.0306156
PSME3	-3.31206	0.0306614
FSTL3	-9.25555	0.0306689
NKAPL	0.322921	0.0306692
RPL39	-1.68569	0.030726
INO80	0.424438	0.0308442
SPPL2A	-6.18836	0.030984
SNAI3	-0.224074	0.0310684
ZNF606	-1.54608	0.0313034
PAM	-2.10631	0.0313756
BCAP31	-0.313804	0.0316582
TBL1X	-8.72514	0.0316743
NUDT16L1	-2.90665	0.0318743
OR2A14	-0.598888	0.0321261
C2orf83	-6.74416	0.0324377
MUC2	-0.488948	0.0324902
TF	-2.98526	0.0325013
XYLT1	-1.3989	0.0327038
MAN1A1	-7.18451	0.0327091
C1GALT1	-6.89134	0.032832
SPACA3	-0.0353458	0.0329831
BACH2	-6.61715	0.0329997
ZNF830	-6.92152	0.0330161
SNRNP27	-6.87037	0.0331237
CCNY	-2.78685	0.0331366
SLC37A3	-0.476726	0.0332778
ANO1	-6.11727	0.0332791
SLC18A1	-5.67014	0.0333944
TNK1	-2.14137	0.0335088
GPATCH8	-1.43037	0.0337422
CTSE	0.412931	0.0338137
FPR1	-0.923443	0.0338798
DIO3	-1.07349	0.034165
ZNF451	0.124847	0.0341736
hsa-mir-943	-1.08201	0.0342126
PTPLAD2	-3.93766	0.0342595
LRRC34	-2.54056	0.0343748
VPS41	-0.841887	0.0344186
RALYL	-0.940551	0.0344628
ARHGEF11	-1.56252	0.0344821
PRSS48	-7.73656	0.0346135
NCOA5	0.182605	0.0347127
BLCAP	-3.34457	0.0347479
DECR1	-6.20004	0.0347767
FAM9A	-1.75514	0.0348212
NEK8	-4.18813	0.0348555
RBMY1F	-2.3706	0.0351786
GYS1	-1.23497	0.0353353
CPSF7	0.47937	0.0354478
OR52H1	-0.890958	0.0354533
hsa-mir-6740	-2.33746	0.0356309
hsa-mir-5095	-1.01026	0.0362349
WWTR1	-1.70705	0.0362836
CHD9	-2.07689	0.0365162
CYP27A1	-1.80369	0.0365609
TRIM44	-3.04941	0.0368474
TCAIM	-0.417127	0.0370096
ACBD4	-1.82568	0.0373325
SYCP1	-6.7037	0.0377094
DLST	-0.0886403	0.0378652
PPT2	-2.99697	0.0379224
MAP2	-2.56848	0.0380473
WASF2	-3.03252	0.038144
FAM92A1	-1.94247	0.0382283
KLHL36	-1.27728	0.0382572
PLGRKT	-2.44611	0.0383158
PI4KA	-1.5609	0.0384343
NPHS2	-1.28243	0.0384419
AKR1E2	-0.683804	0.0385088
PHAX	-8.08237	0.0385749
OR2Y1	-0.459392	0.0385796
NELL1	-2.3209	0.0385872
TTC29	-3.94271	0.038617
hsa-mir-548t	-1.63281	0.0387543
S100P	-2.06798	0.0389713
SLC4A8	-0.780656	0.0389893
SPARC	-0.891114	0.0390724
CYP4F8	0.0531226	0.0392973
NDRG3	-1.68866	0.0399117
KRT33A	0.348755	0.040093
KLF14	-1.99505	0.040439
AP1AR	-0.993995	0.0405793
SYTL2	0.412528	0.0405942
UTP20	-1.03918	0.0406555
NonTargetingControlGuideForHuman_0246	-1.14466	0.0408842
SULT1E1	-0.0784932	0.0414109
GCKR	-1.71057	0.0414504
TM6SF1	-0.526174	0.0416513
ADCY1	-1.08652	0.0418482
DNASE2B	-3.79514	0.0421993
DOPEY2	-3.06447	0.0422479
C9orf129	-6.87487	0.0422948
SPON1	-1.86743	0.0423149
ALCAM	-3.41907	0.0424264
IRX4	-1.99956	0.0424836
SLC1A2	-2.13298	0.0425776
LIN28A	-0.941263	0.0430395
MRPL50	-5.92694	0.0432524
DLK2	-4.61141	0.043367
FBP1	-1.58298	0.0434201
IMP3	-8.16704	0.0444743
hsa-mir-378c	-1.30191	0.0444894
RNASE6	-8.33647	0.0445917
ZNF80	-8.32961	0.0445917
C4orf46	-5.96896	0.0447125
ZNF429	-6.16857	0.0447167
WAS	-4.23364	0.044888
RNF145	-0.874811	0.0450615
MLLT6	-1.82565	0.0451382
ZNF628	-0.973357	0.0452084
PYDC1	-4.24699	0.0454634
MRPS25	-0.105346	0.0455858
SEC61A1	-1.3534	0.045595
RIMS3	-1.43056	0.0458563
TKT	-7.69304	0.045977
THSD7A	-1.08309	0.0462415
CLEC2A	-2.98765	0.0463111
SKAP1	-2.93366	0.0463303
CRYGN	-0.440984	0.0463421
HNRNPA0	-1.85607	0.0463911
FAM172A	-1.55985	0.0464813
GLYR1	-1.75035	0.0465719
C14orf166	-2.28253	0.0470306
SERTM1	-6.30901	0.047046
STAB2	-7.83125	0.0470904
EMX2	-1.882	0.0471228
TBX10	0.0119322	0.04718
KCNG1	0.0945457	0.0471805
C12orf29	-2.03125	0.0475213
TXNDC16	-2.93165	0.0476296
PDPN	-2.92145	0.0476381
NDUFA3	-1.03267	0.0476608
SNRPG	-2.27304	0.0479311
NonTargetingControlGuideForHuman_0854	-1.32693	0.0479408
IL10RA	-0.65079	0.0479767
PPAT	-3.19935	0.0481287
C7orf25	-3.94484	0.0483563
BCL11B	-5.36541	0.0484028
CXorf56	-8.0849	0.0485169
CHM	-0.808801	0.0485787
STK39	-1.32262	0.0486248
PPIH	-1.11555	0.0488802
TLK1	-0.787994	0.0489256
LGI3	-1.22029	0.0490115
RHBDD3	-0.440794	0.0494806
TYW5	-1.77837	0.0495365
MSANTD1	-7.02426	0.0496478
MXD3	-8.42786	0.0496478
NSMAF	-7.83742	0.0496478
PTGER2	-6.52356	0.0496478
TRRAP	-5.8039	0.0496821
MAU2	-2.60733	0.0502864
hsa-mir-4698	-4.65503	0.0503253
KCNA6	-6.03449	0.0504709
KRT23	-0.716316	0.0505065
LRCH3	-1.03678	0.0506012
RBMS3	-2.19275	0.0507213
PAK4	-1.44304	0.0509179
THBD	-3.67873	0.0510669
OR6B1	-1.13462	0.0510697
MYBPC1	-2.53061	0.0511079
BTBD1	-0.627731	0.0511383
TRPM8	-1.01785	0.0511551
BHLHB9	-3.10615	0.0520361
hsa-mir-875	-2.85373	0.0520722
BMF	-1.74594	0.0520901
FAM160B1	-2.30274	0.0520984
OTX1	-1.30091	0.0522773
SETD3	-1.53476	0.0525224
FAM83F	-2.73053	0.0526496
GPR68	-1.34173	0.0527103
CIRBP	-1.54558	0.0527948
hsa-mir-519c	-5.14716	0.052838
PAX5	-4.62684	0.0531444
PRAMEF20	-1.55262	0.0533032
C16orf62	-0.360191	0.0533088
NonTargetingControlGuideForHuman_0306	-4.50901	0.0533201
FGF13	-1.10456	0.0533606
GCLM	-2.21492	0.0534574
GLYATL1	-0.984544	0.0535863
MTNR1B	-1.72656	0.0535891
CSF2RA_X	-1.9213	0.0536175
KAZN	-1.10658	0.0536186
RNF185	-4.13927	0.0537154
OR9G1	-2.179	0.0540916
HIST2H2BF	-8.49262	0.0541606
KLHL32	-8.47382	0.0541606
NUDT1	-7.04495	0.0541606
CDK5RAP1	-4.87538	0.0542763
FAM24B	-6.99973	0.0543025
FASTKD2	-7.48117	0.0543025
PARP16	-4.21719	0.054308
UMOD	-3.73039	0.0543509
SLC17A5	-3.90483	0.0547113
TSPY2	-2.48261	0.0547437
LRRC25	-2.22722	0.0548289
hsa-mir-4773-1	-1.50251	0.0549115
OR52N2	-2.37817	0.0551477
DOCK4	-2.93446	0.0553194
HEMGN	-7.9061	0.0554932
OAS3	-9.28489	0.0554932
INHBB	-2.67043	0.0555375
PCDHGA12	-2.3437	0.0556286
NonTargetingControlGuideForHuman_0350	-4.66706	0.0556791
NKX2-2	-1.37478	0.0559182
SMIM4	-1.51356	0.0560063
DHRS9	-4.27311	0.0560701
hsa-mir-425	-7.90044	0.0561143
TATDN3	-1.66207	0.0561645
SLC39A9	-7.77677	0.0562108
SOX21	-2.85799	0.0562229
ZFP92	-4.86499	0.0562708
AZIN1	-0.714948	0.0564647
ARNTL2	-1.43614	0.0565745
GOT1L1	-3.623	0.056619
BRS3	-0.867525	0.0567227
CSNK2A1	-1.60708	0.0567564
SMG8	-0.63751	0.0567602
hsa-mir-5193	-3.45817	0.0568235
RGP1	-3.4648	0.0569844
ONECUT1	-4.51168	0.0570879
MRO	-4.13083	0.0573224
DENND1C	-1.15382	0.0576349
LST1	-0.908093	0.0576604
RLN1	-1.76548	0.0576889
CDK7	-2.02566	0.0578717
SHISA2	-3.65855	0.0579371
CES5A	-0.648365	0.0581142
hsa-mir-521-2	-4.10724	0.058266
L1TD1	-6.91542	0.0587806
PIGH	-4.11408	0.0589421
PTPRM	-1.44923	0.058959
HSF4	-6.44754	0.0591555
TRPC4AP	-1.37384	0.0594708
ZNF662	-0.728683	0.0595287
TBCEL	0.00733504	0.05963
GCAT	-1.80134	0.0596493
HTR6	-3.83526	0.0597682
UBALD2	-2.89292	0.0598512
PRH2	-3.09771	0.0600237
SLC17A4	-3.12405	0.0600758
TNIK	-1.71037	0.0602349
MAPK14	-1.8448	0.0602884
IRGC	-3.77606	0.0606996
TRPC5	-6.21692	0.0607219
CDC5L	-2.27528	0.0608528
GPR160	-1.92786	0.0610434
CDON	-2.66931	0.0615255
CALHM3	-2.22195	0.0615264
WBP1L	-2.00514	0.0616945
LOC100507003	-1.8046	0.0619575
C2orf40	-4.21198	0.0620029
RNF186	-1.47107	0.0620097
ASB4	-3.3672	0.0620803
ELMOD1	-2.4806	0.0622546
BOC	-4.90345	0.0622803
LOXL1	-1.94151	0.0623921
FBXL14	-5.19013	0.0624969
NonTargetingControlGuideForHuman_0883	-0.411938	0.0625129
RNF222	-4.95453	0.0625166
NonTargetingControlGuideForHuman_0116	0.288379	0.0625296
WDYHV1	-6.38785	0.0626094
CLEC12B	-3.53606	0.0627789
MRPL38	-5.3389	0.0633202
PIGC	-3.3628	0.0633523
KEAP1	-1.39658	0.0636693
NELFB	-2.07101	0.0637041
TMEM9	-6.41614	0.0638259
FKRP	-5.49904	0.0639388
GPR39	-4.80039	0.0640472
TUBB8	-5.91182	0.0641307
MAPK9	-7.26074	0.0641407
NEGR1	-1.10883	0.0643243
ELN	-2.38824	0.0648746
GLIS2	-1.46444	0.0649528
TBX3	-2.45652	0.0651042
SAFB2	-3.95718	0.0655859
ICOS	-3.14027	0.0656011
NBEA	-1.43109	0.0657422
BZW1	-4.05987	0.0658201
HCAR3	-4.04	0.0661115
AP1M1	-2.25359	0.0663222
MIER3	-1.11583	0.0663257
HUWE1	-0.871119	0.0663926
CACNA2D2	-3.50689	0.0665537
TCEAL1	-3.61112	0.0666469
LONRF2	-2.99911	0.0666803
PET117	-6.76369	0.0667099
BRWD1	-4.91816	0.0668464
COL27A1	-2.25393	0.0668566
TMEM128	-7.10452	0.0668871
CDC25A	-4.61881	0.0669185
MSRB1	-5.84935	0.0670719
NCAM1	-7.89995	0.0670842
COX4I2	-3.97595	0.0671376
hsa-mir-1179	-3.44213	0.0672101
PRODH2	-4.26117	0.0672835
FOXL1	-4.27002	0.0673292
hsa-mir-6134	-2.98616	0.0674475
ZCCHC8	-2.86583	0.0676165
PPCS	-5.05891	0.0676769
NRBP1	-5.11447	0.0676831
GPLD1	-4.13537	0.0677223
SENP7	-3.96789	0.0678582
TMEM115	-7.08456	0.0679732
TCEA3	-6.22239	0.0680904
DNAJB14	-2.94021	0.0684717
NDEL1	-6.21491	0.0686854
hsa-mir-4754	-6.47417	0.068721
hsa-mir-6070	-4.92998	0.068756
CRYGD	-6.77409	0.0689137
hsa-mir-29c	-4.48503	0.0689873
CGB1	-0.435731	0.0693761
MBD3L4	-1.34311	0.0693833
SPIN1	-4.75099	0.0695257
A4GALT	-5.53911	0.0695585
MCIDAS	-3.64743	0.0698335
SLC4A1AP	-0.892379	0.06995
GNAI3	-1.1579	0.0699576
GPRC5D	-5.78906	0.0701629
KIAA0754	-5.12558	0.0705054
PCDHGB6	-7.24372	0.0705492
AOAH	-5.43044	0.0706691
ZNHIT6	-2.25288	0.0708031
SYCE3	-4.3601	0.0708524
hsa-mir-188	-7.19425	0.0709459
KIAA0226	-7.40372	0.0709459
FANCC	-3.34815	0.0711956
NonTargetingControlGuideForHuman_0608	-0.817962	0.0713556
SOX1	-1.50671	0.071377
IFT81	-3.82017	0.0714127
DNAJC17	0.205526	0.0716763
HAGH	-2.62156	0.0716839
VPREB1	-4.95895	0.0716969
COL10A1	-4.36512	0.071708
TSPAN4	-1.44138	0.0717831
MSANTD2	-2.52806	0.0718999
SOGA3	-1.70032	0.072098
CAP2	-6.14382	0.072238
PDCD4	-5.6558	0.0723539
ZNF485	-3.16441	0.0723838
KRT80	-3.67998	0.0726862
TMEM18	-1.7283	0.0727498
GRAMD1B	-2.51215	0.0727793
KLHDC10	-6.06848	0.0727898
GLUD1	-3.14162	0.0728349
FCRL4	-6.78238	0.0728928
LMO7	-2.96932	0.073101
LAPTM5	-2.80964	0.073281
LILRB3	-4.39292	0.0734519
NUPR1L	-4.7103	0.0738139
FXYD2	-1.67067	0.0740365
MAB21L3	-7.01298	0.074335
KRTAP19-8	-7.95227	0.074587
TGFBI	-8.96613	0.074587
SERPINI1	-5.6786	0.074598
RRNAD1	-3.70744	0.0747067
ZNF232	-3.44871	0.0748008
CD40LG	-4.10278	0.0750881
ITGB3	-5.50926	0.0751203
ZNF562	-1.81285	0.0752437
RGS8	-1.62448	0.0756953
PKIG	-5.2736	0.0757365
MIB1	-1.46765	0.0758359
MAL	-2.05574	0.0758784
SBF2	-3.07781	0.0761929
CTRB1	-3.651	0.0767332
LDHA	-5.17505	0.0767385
PTPN9	-5.02406	0.0767575
OTUB2	-5.71119	0.0768176
hsa-mir-3923	-1.94488	0.0770924
OXA1L	-7.54627	0.0771391
CHRNB3	-3.90507	0.0773294
NDUFC2-KCTD14	-5.76425	0.077453
STRN	-1.06147	0.0774857
C20orf85	-6.11918	0.0775129
PHIP	-7.58477	0.0775129
POLR2D	-5.50709	0.0775133
WDR63	-4.07931	0.0775189
TRIAP1	-2.24546	0.0775895
ZNF710	-6.38271	0.0776721
GPR146	-2.64523	0.0778617
hsa-mir-515-1	-5.40784	0.0778896
ARMC9	-7.23371	0.0781781
DHCR7	-7.7375	0.0781781
GNGT1	-7.74248	0.0782378
PDSS2	-7.80624	0.0782378
TSR2	-7.56614	0.0782378
SCHIP1	-5.06344	0.0783461
SYT11	-1.7273	0.078369
GCOM1	-6.49096	0.0783986
OLR1	-5.97181	0.0788207
OR1J2	-2.15128	0.0788329
DUS2	-3.82378	0.0791062
OARD1	-3.81597	0.0791216
LYSMD3	-2.11557	0.0792173
CYP4V2	-3.48782	0.0793258
CLCN5	-1.53781	0.0793339
SLC27A5	-0.420721	0.079341
SFT2D3	-5.49006	0.0794581
ZNF319	-5.92057	0.0795399
AGPAT9	-5.3966	0.0796433
GPR37	-6.66802	0.0796433
IFT52	-6.76769	0.0796589
PTGS1	-5.61214	0.0796589
OR4L1	-6.52061	0.0796948
PNMAL1	-2.51859	0.0798494
NUDT6	-1.71425	0.080538
CTIF	-0.798833	0.0806607
C1orf116	-4.24906	0.0808194
TAF9B	-8.47181	0.0811832
SLC5A12	-0.686652	0.0812728
hsa-mir-6801	-4.25546	0.0812935
GLYAT	-4.15781	0.0814613
DAK	-2.143	0.0815567
BRD1	-5.08941	0.0816871
FAM151A	-6.44549	0.081765
CALM2	-5.57571	0.0819059
MAN1A2	-3.96271	0.0820269
ZNF528	-5.21469	0.0820269
MICAL3	-1.69642	0.0820883
RCOR3	-4.47261	0.0823965
RPP38	-4.35442	0.0824836
MEF2C	-6.83133	0.0825936
MSR1	-4.29378	0.0826321
SLC35D2	-5.51775	0.0826448
hsa-mir-4733	-7.7392	0.0828066
CPSF4	-6.95726	0.0832149
GPR156	-3.06143	0.0833318
hsa-mir-4655	-3.61978	0.0833501
FGB	-5.28192	0.0834362
NSG1	-7.06636	0.0834362
FAM25A	-3.15231	0.0834443
TBC1D31	-2.79297	0.083619
CGGBP1	-7.64966	0.0839111
PRR15	-6.91679	0.0841968
CELF2	-4.12436	0.0845421
GDPD3	-7.45052	0.0846881
SHOX_X	-6.81957	0.0846971
ZNF716	-3.35501	0.0848517
GRINA	-6.81273	0.0850257
ALX4	-1.93026	0.0852269
CNKSR2	-4.04095	0.0852813
UBALD1	-7.07408	0.0853096
LCP2	-3.53453	0.0854972
CLRN2	-5.19813	0.0855109
LIPM	-2.75242	0.085589
CABLES1	-7.81419	0.0855999
GP9	-0.818208	0.0857926
SEC13	-4.31488	0.0859138
ABHD15	-9.19291	0.0859937
BNIP2	-7.54906	0.0859937
FOXC1	-8.32185	0.0859937
HIST2H3A	-8.24337	0.0859937
IGFL4	-7.87205	0.0859937
OR2C3	-8.25802	0.0859937
PLK2	-7.14414	0.0859937
ST3GAL1	-9.47953	0.0859937
XPNPEP3	-8.03622	0.0859937
ZAP70	-8.14763	0.0859937
MS4A14	-5.89472	0.0860727
BATF2	-3.42402	0.0865193
SPOPL	-6.13792	0.0865619
PSMD9	-7.34549	0.0865777
USP42	-3.65426	0.0866426
ZNF394	-4.03688	0.0866891
ZNF878	-4.51407	0.0867803
BBOX1	-5.63987	0.0868107
CYP26A1	-1.68963	0.0868135
FHL5	-5.0081	0.0868197
CTSZ	-3.98432	0.0869331
hsa-mir-518b	-5.52051	0.0870596
CCDC92	-7.6739	0.0871701
CHAF1A	-8.25009	0.0871701
FAM216B	-6.35337	0.0871701
IPMK	-7.29063	0.0871701
SCYL3	-7.01124	0.0873995
SAP30BP	-4.73088	0.0876138
POLG2	-7.32676	0.0876189
SCAMP4	-0.852328	0.0876747
FAM133B	-6.39564	0.0877341
TMPRSS11F	-3.48473	0.0878928
TYW1	-3.3508	0.0879108
TP73	-3.21651	0.0879444
NonTargetingControlGuideForHuman_0796	-1.61819	0.0881769
STK11IP	-2.92946	0.0881777
RIMKLB	-5.91972	0.0882097
CDH16	-5.41669	0.0882723
FAM83B	-5.94718	0.0882723
DIEXF	-3.08195	0.088309
MROH9	-5.20274	0.0885665
ATXN2	-5.91801	0.0886786
hsa-mir-8078	-4.71043	0.088779
PAPOLG	-5.99132	0.088848
SON	-5.19965	0.0888914
MZT2B	-6.0427	0.0889577
NIPA2	-6.34568	0.0894278
CTAG1A	-7.48273	0.0894874
SV2A	-7.4688	0.0896352
TMEM186	-8.26292	0.0896352
GPANK1	-0.637594	0.0897993
RBFOX3	-1.68443	0.0898131
TPP1	-6.40205	0.09018
FAM154A	-5.20085	0.0902724
HIST1H2AA	-4.16451	0.0903612
ROM1	-4.38777	0.0906498
PRMT2	-6.05902	0.0906518
OR5H14	-0.718399	0.0909864
GLI1	-5.98474	0.0910521
PIGW	-7.3893	0.0910521
NOLC1	-6.51215	0.0910815
VAMP7_X	-1.57741	0.0911151
RAF1	-7.53074	0.0911594
SLC16A1	-5.60407	0.0911594
ATP4A	-6.43697	0.0912405
SLC25A39	-4.44228	0.0912405
SCAF8	-3.80399	0.0914021
ACBD6	-7.22639	0.0916027
RGS1	-2.1771	0.0917332
OR4N2	-1.05289	0.0917376
OXER1	-7.72018	0.0918295
NLRX1	-5.09991	0.0918512
HNRNPH2	-6.63117	0.0919904
NDUFA10	-7.30688	0.0919904
LAPTM4A	1.21084	0.0920689
C19orf66	-8.13855	0.0921321
LRPAP1	-7.19138	0.092155
COL23A1	-8.84355	0.0926234
ASH1L	-7.26814	0.0926284
C11orf45	-8.0311	0.0926284
LCN6	-8.66631	0.0926284
SAMD9	-6.37566	0.0926284
hsa-mir-3130-1	-0.127647	0.0926532
NXF3	-3.45227	0.0929738
SLC39A14	-2.60837	0.0930795
CHST7	-3.58169	0.0931139
ZMYND15	-2.61196	0.0931607
CCDC144NL	-7.90934	0.0931607
ECT2L	-7.99958	0.0931607
MORN2	-6.96705	0.0931607
PRR3	-7.00501	0.0931607
YAF2	-7.06823	0.0931607
C3orf35	-8.86681	0.0932061
SEPT5	-4.86769	0.0932385
P2RX2	-3.19366	0.0934865
MRC2	-6.08185	0.0935841
CLIC6	-3.84829	0.0937392
ZNF555	-6.70362	0.0939276
RPL3L	-4.72252	0.0942313
FHOD3	-3.30948	0.0943364
CDC27	-7.01619	0.0945744
ALDH3A1	-2.54265	0.0946169
C9orf24	-7.47927	0.0947505
DIO2	-3.02643	0.0948043
hsa-mir-16-1	-5.99915	0.094907
PDLIM7	-5.29599	0.0952447
PPP4R2	-5.86893	0.0955091
ZNF214	-7.41307	0.0955792
CYP46A1	-1.36499	0.0956813
ZNF225	-4.79144	0.0956897
PIP4K2B	-5.71489	0.0957633
MIXL1	-6.60399	0.0957886
SPATA31E1	-4.0813	0.0958032
PNISR	-5.85533	0.0958265
hsa-mir-3680-1	-4.03037	0.0958975
ADI1	-9.03644	0.0959969
EPHA5	-6.68788	0.0959969
FAM83C	-8.24825	0.0959969
FANCF	-8.73593	0.0959969
MGEA5	-8.72309	0.0959969
MTG1	-8.3854	0.0959969
OR2A5	-7.03894	0.0959969
OTOS	-8.95847	0.0959969
PLLP	-7.03663	0.0959969
ZBTB8OS	-9.82348	0.0959969
CALM1	-6.91123	0.096026
AZI2	-6.41637	0.0961437
CABP2	-5.89881	0.0961437
PHKG1	-2.69623	0.0963227
GGH	-5.74638	0.0964019
LOC100130480	-0.912725	0.096563
IRGQ	-5.54335	0.0966828
ANKRD13B	-4.93086	0.0969251
GPR35	-6.41039	0.0969503
TMEM222	-1.83048	0.0970419
AP1S1	-7.15976	0.0972791
LPAR6	-7.0284	0.0972791
RPS12	-6.91489	0.0972791
SPANXN3	-8.15662	0.0972791
DIRC1	-3.99475	0.097366
MAGIX	-6.99192	0.0973825
TCEB2	-7.60092	0.0973825
ADAP2	-6.85728	0.0974695
HCST	-7.62332	0.0975351
KRT25	-6.83888	0.0975351
HNRNPD	-8.23154	0.0976243
OR4P4	-4.75886	0.0976289
DEFB113	-6.43273	0.0977278
LMF2	-3.5339	0.0977697
TMEM30A	-4.23189	0.0979049
OR4N4	-4.13651	0.097935
MYEOV2	-5.74677	0.098077
PPEF2	-6.46147	0.098077
STK16	-7.42421	0.098077
MRPS34	-2.77528	0.0981952
PSD3	-6.9353	0.0982905
C16orf46	-7.81383	0.0983228
CDC25B	-8.96125	0.0983228
G6PC	-8.32487	0.0983228
GNA11	-7.10056	0.0983228
HNRNPC	-7.59559	0.0983228
LRCH4	-6.6511	0.0983228
NYX	-5.16896	0.0983228
PRR5L	-7.98217	0.0983228
TEDDM1	-6.96877	0.0983228
ZDHHC19	-7.22361	0.0983228
CREM	-5.64417	0.0983497
ABHD2	0.0522761	0.0985752
ANKRD62	-5.16376	0.0986006
TOB1	-1.96726	0.0988525
TTLL12	-5.66924	0.0990205
OR4F6	-3.48576	0.0992139
ADH7	-3.01195	0.0994699
DLGAP1	-1.93744	0.0995145
RAD51AP1	-0.889607	0.099626
GGT6	-9.38115	0.0996308
HSPB2	-8.81403	0.0996308
PEX10	-7.47537	0.0996308
hsa-mir-187	-0.553781	0.100493
NFASC	-7.57238	0.10066
PAK1	-7.75708	0.10066
PRKAG2	-7.5131	0.10066
RGS4	-7.81248	0.10066
VTA1	-5.11398	0.10066
LILRB4	-8.82106	0.101136
JMJD1C	-4.87118	0.101227
MEN1	-0.17074	0.101229
SKP2	-7.27832	0.101281
MRPL40	-6.94577	0.10135
OR56B4	-5.5792	0.101414
LCA5L	-6.39225	0.101618
CTNS	-8.06818	0.101784
FOXC2	-6.03146	0.101784
IL22RA2	-8.52208	0.101784
URB2	-8.35372	0.101784
ZNF280A	-8.26265	0.101784
C11orf42	-8.05847	0.101917
LPPR1	-7.4933	0.101917
PGBD3	-6.58025	0.101917
SPNS2	-8.41546	0.101917
PDE12	-4.91458	0.101937
OR1L8	-6.3288	0.10199
ACTR1B	-3.13809	0.102104
NR1H2	-4.13873	0.102105
NR4A1	-4.03354	0.102338
AGO2	-5.50543	0.102494
MYO9B	-6.45959	0.102838
MTMR8	-3.67227	0.103016
FBRSL1	-4.05322	0.103076
KIAA0317	-6.72123	0.103198
SNX5	-6.71424	0.103302
CLEC4D	-8.88116	0.103403
DDX54	-8.10924	0.103403
DEFB121	-9.00427	0.103403
MFNG	-7.13858	0.103403
OR5AP2	-9.09575	0.103403
ZIM3	-7.95839	0.103403
DHX37	-0.07058	0.103458
INSRR	-4.8855	0.103549
TKTL1	-1.53334	0.103667
UBA2	0.11652	0.103794
FEZF2	-0.232891	0.104049
C10orf12	-8.06355	0.104166
ELP2	-6.51638	0.104166
EPCAM	-6.90347	0.104204
TRABD2A	0.154511	0.104316
ATP6AP1	-5.01133	0.104323
RMND5A	-8.24446	0.104474
hsa-mir-513b	-5.4035	0.10477
POLB	-6.12403	0.104873
ERBB4	-5.95086	0.104927
ANKRD2	-7.92448	0.104997
DIRAS3	-7.6912	0.104997
DPY30	-7.09722	0.104997
NAALADL2	-8.53367	0.104997
RNF130	-8.17897	0.104997
THBS1	-9.25589	0.104997
APPL1	-1.25823	0.105081
NOA1	-4.87063	0.105084
CDK6	-7.50262	0.105173
ERP27	-3.74359	0.10536
CEACAM7	-1.02171	0.105754
hsa-mir-640	-6.78286	0.105869
XRCC1	-3.24758	0.105886
ARL13B	-4.11311	0.105916
HOXA10	-4.74194	0.10598
hsa-mir-4709	-4.94316	0.106089
PTPRZ1	-4.78723	0.106162
hsa-mir-647	-2.212	0.106238
SLC35F5	-8.32807	0.106367
GIMAP2	-7.74277	0.106397
MVK	-7.12276	0.106397
CSNK1E	-7.30048	0.106713
THBS2	-2.06137	0.106892
hsa-mir-134	-5.49357	0.10693
E2F6	-6.08743	0.10705
TRIM39	-0.416456	0.107161
COL6A1	-6.58565	0.107206
NCOA2	-3.58429	0.107411
GJA4	-8.6488	0.107424
NEK6	-6.90076	0.107424
PDS5B	-8.21107	0.107424
C6orf203	-6.42935	0.107426
RHPN1	-6.64561	0.10748
SCAF4	-5.46306	0.107558
MORN4	-6.93072	0.107652
KRTAP12-3	-5.41799	0.107732
HLA-DRB1	-7.46886	0.107778
ISG15	-7.99474	0.107778
TPCN2	-5.11874	0.107799
UNC119B	-7.15948	0.107799
ZSCAN1	-7.76052	0.107799
CARHSP1	-2.73105	0.108049
RHOXF2	-7.28685	0.108258
GRB14	-5.19743	0.108263
C5orf64	-3.45684	0.108599
FAM110C	-8.8872	0.108622
hsa-mir-4452	-8.65541	0.108622
hsa-mir-4654	-7.97805	0.108622
LMBR1L	-8.93179	0.108622
OR1L6	-8.72574	0.108622
APP	-8.39622	0.108625
FAT4	-4.78085	0.108625
HTRA3	-7.46801	0.108625
MYO3B	-7.89332	0.108625
TRIM2	-6.81519	0.108625
C17orf85	-7.25308	0.108759
hsa-mir-5188	-7.76154	0.108781
MUTYH	-8.22659	0.109002
NKX2-5	-9.0622	0.109002
NSD1	-8.73441	0.109002
hsa-mir-544a	-8.75217	0.109024
SELE	-8.0059	0.109285
VAPA	-5.64387	0.109417
C10orf118	-1.71243	0.109682
ADAM23	-8.42213	0.109725
CNTLN	-7.71856	0.109725
COL6A6	-8.62677	0.109725
DHDDS	-8.65678	0.109725
GDPGP1	-6.19168	0.109725
MIA2	-9.6749	0.109725
RAD9B	-7.90813	0.109725
RANBP10	-5.38859	0.109725
SLC16A11	-7.8772	0.109725
SLC2A4RG	-6.7558	0.109903
ITPRIPL1	-9.20528	0.110008
hsa-mir-4638	-5.23641	0.11003
CCDC53	-0.842092	0.110096
NRP1	-0.91741	0.110273
EMC4	-5.69258	0.110378
SHROOM4	-6.28862	0.110378
SNX6	-5.25141	0.110443
FAM84B	-7.53654	0.110447
hsa-mir-4520a	-5.9114	0.110736
SPA17	-3.4625	0.11083
OR7G2	-7.03102	0.110888
ADAM28	-6.19913	0.110945
ERN1	-8.25292	0.111161
BCL2A1	-7.14025	0.111351
CCDC34	-7.56243	0.111351
CEP70	-7.17562	0.111351
DMC1	-6.7961	0.111351
HPRT1	-6.83742	0.111351
KCNV1	-4.8617	0.111351
LRRN4CL	-6.90677	0.111351
OR2B6	-5.08841	0.111351
S100A5	-7.70947	0.111351
SCP2	-7.69625	0.111351
JKAMP	-5.39554	0.111589
hsa-mir-124-3	-6.60362	0.111682
XPO4	-7.99986	0.111715
ACYP1	-7.96142	0.111777
FKBP1B	-8.3424	0.111777
hsa-mir-8089	-6.12884	0.111777
KCNH7	-8.00543	0.111777
PLEC	-6.09306	0.111777
WDR66	-7.63912	0.111777
XRRA1	-7.88861	0.111777
THOP1	-6.93143	0.111828
PRAMEF2	-8.40214	0.11199
NXF5	-5.63878	0.112047
SLC12A6	-4.76418	0.112113
UGT2B15	-5.1624	0.112316
hsa-mir-3157	-6.14494	0.112356
ITGB6	-5.66429	0.112427
MST1L	-5.98275	0.112654
SIGLEC7	-6.75536	0.112804
PALD1	-5.965	0.11288
ZNF726	-6.69226	0.112933
hsa-mir-489	-6.41297	0.112955
CATSPERG	-4.1593	0.112966
CHCHD4	-9.31632	0.112966
DCK	-8.98521	0.112966
MPI	-3.17827	0.113025
DUSP4	-7.69206	0.113098
INSM1	-7.73672	0.113098
LHX3	-6.25093	0.113098
OPALIN	-7.42723	0.113098
SLC17A8	-5.98476	0.113098
TFPT	-6.12482	0.113098
YWHAG	-7.12824	0.113098
SGPP2	-5.17085	0.113586
LAMP1	-5.9163	0.113602
GALNT5	-3.05917	0.113672
RNF166	-8.01891	0.113686
ATP6V1F	-5.94584	0.113942
USPL1	-4.88733	0.113945
NonTargetingControlGuideForHuman_0768	-7.59086	0.114047
ANKRD6	-7.43906	0.114281
CCDC6	-5.90463	0.114281
AJAP1	-3.95957	0.114664
TBC1D22B	-3.91034	0.114684
CRISP1	-1.66248	0.114692
HIST1H3F	-5.71657	0.114693
MAGEA8	-3.456	0.114717
UNC50	-4.92494	0.115042
LRP6	-6.59889	0.115116
EIF2AK4	-6.05273	0.115472
ZNF641	-7.20593	0.115643
RAB37	-4.55778	0.115659
ZNF446	-4.97707	0.115741
CST9	-6.59692	0.115958
AMPD1	-5.9395	0.11629
GPR87	-7.51326	0.116326
MCFD2	-6.29653	0.116419
RNGTT	-5.92488	0.116419
FAM104B	-6.4495	0.116662
HTR3E	-7.83307	0.116801
OR7A17	-9.1514	0.116816
MFAP3	-6.63842	0.116958
ACN9	-6.27848	0.117099
ARHGAP18	-8.19104	0.11715
APLNR	-7.1645	0.117902
EMC1	-6.37448	0.11805
SLC17A2	-2.01671	0.118437
TTC7B	-5.92542	0.11847
C15orf48	-8.43173	0.11868
hsa-mir-920	-5.62484	0.119045
PVALB	-7.66333	0.119243
KCTD18	-8.17269	0.119247
LHFPL3	-7.1201	0.119247
ME3	-6.73747	0.119247
VPS4A	-9.01225	0.119247
WFDC11	-8.0293	0.119247
ZPBP	-8.06782	0.119247
CC2D2A	-6.44064	0.119274
hsa-mir-890	-7.78723	0.119274
CCL15	-5.89917	0.119281
NOX4	-6.64685	0.119305
SCN1A	-7.66838	0.119422
NAGA	-4.32533	0.119554
C7orf29	-9.10128	0.119637
FAM195B	-6.32159	0.119637
ODF2	-8.25883	0.119675
RB1	-7.91742	0.119729
FFAR4	-6.26346	0.119738
OR10P1	-7.08193	0.119738
TMEM167B	-8.23209	0.119738
TSGA10IP	-9.13081	0.119738
ABCB1	-7.872	0.119882
CCDC38	-9.62116	0.119882
CDKN1B	-7.53477	0.119882
DHRS1	-8.21655	0.119882
EPB41	-8.13252	0.119882
FADS2	-8.40485	0.119882
FBXO21	-8.3159	0.119882
FOS	-8.7039	0.119882
FXYD1	-8.54266	0.119882
GDF3	-7.162	0.119882
HNRNPA1	-6.29989	0.119882
IFNG	-8.49284	0.119882
MBD3L2	-8.48379	0.119882
MIR205HG	-7.19688	0.119882
OR2V1	-8.42523	0.119882
REG3G	-8.84086	0.119882
SHANK1	-2.52386	0.119882
SLC1A4	-6.90564	0.119882
SMARCE1	-7.75859	0.119882
SPINK9	-9.18019	0.119882
TMEM81	-6.43208	0.119882
UNC13B	-4.97001	0.119882
WNT11	-7.96484	0.119882
COMP	-6.6946	0.119975
COX18	-7.86553	0.119975
PLXNA2	-8.04827	0.119975
TSLP	-8.01969	0.119975
LEPROT	-6.91235	0.12021
PURG	-2.11002	0.120296
TMEM242	-3.02832	0.120412
MACROD2	-6.70225	0.120447
GAL	-7.01782	0.120938
HOXD12	-7.23837	0.120938
KLF1	-9.3515	0.120938
TBXAS1	-8.09919	0.120938
NUDT15	-4.39116	0.120962
hsa-mir-127	-5.42359	0.121137
ARHGEF10	-4.3694	0.121171
LYZ	-6.8601	0.121257
OR7D2	-9.40078	0.121519
hsa-mir-6083	-6.55801	0.12176
PANK1	-7.03831	0.121828
NPTXR	-6.616	0.121852
TXNDC12	-7.52521	0.121918
DICER1	-8.68789	0.12218
SEC14L4	-7.82813	0.12218
ST8SIA1	-6.76607	0.12218
hsa-mir-5088	-7.23477	0.122456
PRKX	-7.47571	0.122457
USP20	-7.78969	0.122457
RNF43	-7.04487	0.122557
RIN3	-3.96061	0.122627
hsa-mir-6080	-7.2511	0.122744
PATZ1	-6.90523	0.123037
HRH1	-6.22749	0.123266
C6orf165	-5.39109	0.123295
CREBL2	-5.92056	0.123497
AFAP1L1	-6.69076	0.124082
AMOTL2	-8.20077	0.124082
C10orf99	-6.96906	0.124082
CSDE1	-7.52653	0.124082
DBI	-8.5234	0.124082
PPIL2	-8.05825	0.124082
KLHL13	-9.04827	0.124213
CDC42EP2	-4.91502	0.124373
RRM2B	-6.93945	0.124462
C9orf43	-6.63063	0.124637
UCP2	-8.13258	0.12478
FGF3	-5.08591	0.124827
NGFR	-1.75598	0.125215
HNRPLL	-4.68583	0.125452
LSG1	-8.60735	0.125553
RAB39A	-6.69796	0.125553
KCNMB3	-5.79073	0.125555
BCL7A	-6.8154	0.125601
LSM11	-6.11971	0.125865
SLC39A1	-7.38478	0.126007
FAM86B1	-6.61261	0.126205
hsa-mir-518a-1	-6.50836	0.126278
PACSIN3	-5.64221	0.126432
hsa-mir-1587	-5.11543	0.126549
TMEM199	-7.24555	0.126687
SEPT8	-5.91907	0.126732
CHST11	-7.56232	0.126817
TRAF3IP2	-6.74732	0.127012
IDS	-6.04012	0.127263
ADH1A	-7.52282	0.127338
VWA9	-9.67506	0.127338
C1orf100	-7.79025	0.127419
FANCA	-10.1268	0.127419
FOXB2	-6.81565	0.127419
SLC22A3	-8.33133	0.127419
CPXM2	-6.9013	0.127523
KLHDC7B	-8.45333	0.128077
MOBP	-7.19883	0.128077
NUDT2	-7.4568	0.128077
HRH3	-5.99735	0.128164
SLC32A1	-4.4936	0.128361
EPB41L3	-8.05196	0.128384
FABP6	-8.03253	0.128384
GPR139	-8.26743	0.128384
OR4F5	-6.51264	0.128419
ARSJ	-9.04811	0.128424
ZNF16	-6.42247	0.128526
RGS14	-5.31234	0.128672
USP25	-4.59099	0.128756
IL20	-5.39288	0.128828
PDE7A	-7.44679	0.128828
ZNF230	-5.71891	0.128828
hsa-mir-3136	-3.45316	0.128847
CHN2	-1.51805	0.129211
SNAPC4	-2.72764	0.129344
CXCL5	-9.57802	0.129503
hsa-mir-500a	-7.08314	0.129503
TPD52L2	-6.62848	0.129747
APBA2	-7.06951	0.129897
C22orf26	-8.26085	0.129897
CDKAL1	-8.60837	0.129897
CDKN2AIP	-10.5665	0.129897
CPLX1	-6.77009	0.129897
FAM214A	-8.39999	0.129897
HMGCR	-9.18973	0.129897
MS4A8	-10.1026	0.129897
RPA2	-9.40267	0.129897
TAAR8	-8.80212	0.129897
TAS2R43	-5.65477	0.12998
SDHD	-5.04476	0.130142
PTGR1	-5.62958	0.130222
ADAMTS15	-5.93876	0.130476
ADCY6	-7.61667	0.130602
COL2A1	-7.95793	0.130844
SAGE1	-8.37896	0.130844
USP37	-7.67851	0.130844
DOT1L	-7.73717	0.130894
GAPDH	-4.20296	0.130935
hsa-mir-203a	-7.33513	0.131037
CDRT1	-6.48965	0.131081
CLDN22	-7.57516	0.131081
DGKK	-8.97407	0.131081
FRMD1	-8.65211	0.131081
GNA12	-8.65483	0.131081
IVD	-6.13612	0.131081
MNS1	-7.45997	0.131081
NFU1	-8.34957	0.131081
OR5A1	-7.41297	0.131081
PKP1	-9.7403	0.131081
RND1	-8.39007	0.131081
SPACA4	-8.84269	0.131081
TAC4	-8.00781	0.131081
TM7SF3	-11.5974	0.131081
UNC13D	-5.67938	0.131081
CT45A1	-5.11096	0.131094
MIEN1	-8.37843	0.131181
hsa-mir-3135b	-7.57725	0.131212
CERKL	-1.33864	0.131687
SPHKAP	-8.20031	0.131931
TRIP12	-6.6209	0.132001
FAM189B	-6.55098	0.132315
ACTN1	-7.06337	0.132386
FAM110B	-7.93859	0.132386
MEGF9	-7.61336	0.132386
NDP	-8.18734	0.132386
NET1	-8.14513	0.132386
PCDHB10	-7.8	0.132386
STAC2	-6.76816	0.132386
CCDC67	-7.56739	0.132416
TRIM38	-7.29318	0.132416
OR6V1	-8.13861	0.132435
ARRB2	-7.54253	0.132987
CWC27	-7.49921	0.132987
PLA2G4F	-7.66635	0.132987
hsa-mir-1972-1	-8.29176	0.133193
LYST	-6.44002	0.134133
GRID2IP	-8.45689	0.134194
NR2C2AP	-7.6281	0.134194
VPS72	-7.17497	0.134194
PM20D2	-8.06089	0.134292
CD47	-5.09307	0.134393
LCE2D	-4.14775	0.134647
RLN3	-3.25915	0.134667
PRKRIP1	-8.19009	0.13481
RBBP5	-6.56783	0.135141
SHMT1	-1.69834	0.135146
PRKCE	-1.1197	0.135337
SAMD9L	-8.08604	0.135353
hsa-mir-2278	-8.71793	0.135355
hsa-mir-3910-1	-8.75072	0.135361
RHEB	-7.37184	0.135427
PCSK7	-7.70602	0.135563
FOXF1	-7.88704	0.135568
SLC6A20	-6.85349	0.135568
TSSC1	-7.34279	0.135568
ERVMER34-1	-8.22733	0.135701
TMEM135	-7.28316	0.135701
OR10AG1	-2.12344	0.135823
OR2T4	-7.80049	0.135982
IL17RC	-7.39676	0.136302
PDE1A	-6.60678	0.136623
MFF	-8.14518	0.136655
GRSF1	-7.25022	0.136683
CUL1	-7.4186	0.136916
EMILIN2	-4.33188	0.137056
SCNM1	-5.53674	0.137184
SLC25A31	-6.07201	0.137204
TNFRSF13B	-6.15489	0.137266
MRPL33	-6.19655	0.137284
SLC44A1	-7.83147	0.137394
EHD1	-6.28037	0.137413
FAM120AOS	-5.3207	0.138118
ATP6V0E1	-4.92023	0.138123
STAT5A	-6.68491	0.138123
CCR6	-9.05373	0.138316
PDE2A	-8.71561	0.138316
VLDLR	-9.07609	0.138316
ABCD2	-7.45072	0.138334
CRYZ	-6.57387	0.138425
DSPP	-6.30828	0.138425
FETUB	-8.54333	0.138638
NFE2L3	-5.51	0.138902
CADM1	-0.680065	0.139076
KRTCAP2	-8.6252	0.139213
PSMD1	-9.81877	0.139213
FANCB	-7.74492	0.139652
METTL23	-7.6849	0.13973
DCUN1D4	-7.3163	0.139753
FOXA1	-8.4224	0.139753
NUDCD2	-8.38096	0.139753
ZNF507	-7.36185	0.139753
COL20A1	-6.367	0.139978
PNPT1	-7.60724	0.13999
PBX4	-7.95424	0.140113
GLOD5	-4.7906	0.140186
EGR1	-5.80071	0.140238
PBX3	-6.78784	0.140262
ARID5B	-7.05991	0.140377
BEND7	-7.71496	0.140377
C6orf1	-8.52399	0.140377
FAM194A	-8.74852	0.140377
GPRC5A	-8.2177	0.140377
GSTA1	-9.11204	0.140377
HTRA4	-8.56534	0.140377
LZTFL1	-7.7114	0.140377
NACAD	-8.23423	0.140377
PCIF1	-9.32541	0.140377
TJP1	-9.39989	0.140377
TSTD1	-8.38947	0.140377
ANKRD45	-6.66868	0.140531
OCEL1	-7.07176	0.140634
TSPAN18	-6.23688	0.140699
OR4C3	-7.92285	0.140809
VPS26B	-6.37606	0.140941
CYP4A22	-5.76594	0.140985
MAGEB4	-3.21007	0.141193
F13A1	-7.03156	0.141586
NCCRP1	-8.72685	0.141586
ZNF148	-8.274	0.141586
MGAM	-8.11371	0.141775
PIP5K1B	-7.58258	0.141775
KNDC1	-7.88599	0.14188
OR9A4	-9.08728	0.141982
hsa-mir-561	-5.50005	0.142081
GDF6	-7.55355	0.142151
DNASE1L1	-5.69087	0.142286
CRH	-1.7596	0.142375
TNFAIP8L2	-7.96643	0.14274
IMPDH2	-8.23615	0.14298
RNF213	-7.5708	0.14298
SSH2	-6.24648	0.14298
hsa-mir-432	-6.47793	0.143155
FAAH	-8.7931	0.143176
SNUPN	-1.81211	0.143373
RBM34	-6.76181	0.143601
NIPBL	-2.89317	0.143867
hsa-mir-1306	-9.07084	0.144095
SAA4	-8.38837	0.144095
CACNG6	-7.74323	0.144214
BCMO1	-3.56516	0.144354
GRIN1	-7.83512	0.144491
RPL8	-5.00509	0.14451
ADAMTS10	-7.45091	0.144626
BAI2	-7.52035	0.144626
C1orf159	-7.6107	0.144626
C7orf10	-10.1723	0.144626
CABLES2	-9.8135	0.144626
CAMTA2	-8.44371	0.144626
FAM187B	-9.65248	0.144626
FZD1	-9.39882	0.144626
METTL13	-6.48223	0.144626
PMP22	-8.21047	0.144626
ARL5C	-7.43975	0.144693
SNX21	-7.43036	0.144693
SYTL4	-10.2709	0.144693
GPR128	-6.78668	0.144862
ZNF425	-8.48434	0.144862
NR6A1	-8.97778	0.144955
SPATA31A2	-9.78056	0.144955
PRND	-7.65581	0.14514
RBMS1	-5.71956	0.145281
CYP2C19	-8.37959	0.145296
UPK3B	-7.33741	0.145296
ZMYM1	-8.94461	0.145296
hsa-mir-181a-1	-1.91746	0.145325
FAM206A	-6.10637	0.14548
NEIL1	-6.80107	0.145626
ZNF404	-7.51508	0.145626
hsa-mir-3913-1	-2.15117	0.146027
ABCD1	-8.2545	0.146517
ADCY4	-9.40727	0.146517
ARHGAP19	-8.9171	0.146517
BLNK	-10.408	0.146517
C9orf116	-8.63064	0.146517
CCDC166	-7.5653	0.146517
CHMP7	-9.86	0.146517
DEFA4	-7.90556	0.146517
GZMB	-8.06846	0.146517
HIST1H2BF	-9.31566	0.146517
HMX1	-5.70723	0.146517
HOMER1	-9.03277	0.146517
HSPA5	-8.80689	0.146517
KEL	-6.69291	0.146517
MFI2	-10.1064	0.146517
MRPL18	-9.00385	0.146517
MYL4	-8.78819	0.146517
NUDT22	-9.70939	0.146517
POU2AF1	-9.42093	0.146517
PXDNL	-9.00989	0.146517
SCRN1	-8.45404	0.146517
SLC9A1	-9.42869	0.146517
TGFA	-7.84632	0.146517
TMEM130	-9.02429	0.146517
TRIM37	-8.56344	0.146517
TRMT112	-9.46745	0.146517
WDR3	-10.233	0.146517
MTA3	-6.67404	0.146549
CCL16	-8.88475	0.146775
MAST3	-9.42347	0.146775
NLRP7	-8.04184	0.146775
RYR1	-7.57953	0.146822
MTMR12	-5.95399	0.146855
PITX3	-9.69001	0.146945
CPLX2	-5.6588	0.147267
COLGALT2	-5.77222	0.147344
STYXL1	-3.51822	0.147351
MED27	-5.9578	0.147532
SRGAP3	-6.62428	0.147542
hsa-mir-520b	-6.23237	0.147708
LAMTOR4	-6.26212	0.148112
MS4A7	-5.89714	0.148298
NR2F1	-6.84894	0.148605
PLD4	-5.84295	0.148605
SLC9A9	-6.77236	0.148605
CNTROB	-7.82441	0.148692
KLK14	-5.70624	0.148692
PLEKHF2	-7.21975	0.148847
USP24	-2.85873	0.14891
OR8G5	-5.53025	0.149064
DCDC2B	-6.04398	0.149171
MRPS33	-5.47316	0.149209
PRDM16	-6.0669	0.149209
ISY1	-5.08114	0.14943
C17orf75	-6.96031	0.149504
MX1	-2.04242	0.14955
MYO5B	-3.68407	0.149586
C3orf20	-4.78093	0.14986
GRB10	-7.5975	0.150209
ATMIN	-5.93039	0.150339
DERL1	-5.67601	0.150406
PKDREJ	-5.60514	0.150492
ADH4	-8.71468	0.151068
CSN1S1	-8.09389	0.151068
CSRP1	-7.75025	0.151068
ENOSF1	-8.61921	0.151068
RPUSD4	-8.50007	0.151068
SAE1	-7.8524	0.151068
ZNF414	-3.94001	0.151068
hsa-mir-4496	-8.48908	0.151073
ARL5A	-8.43437	0.151119
C16orf72	-8.12299	0.151119
C1orf56	-7.86263	0.151119
CHP1	-8.62008	0.151119
DMTF1	-8.5854	0.151119
EIF4E3	-8.62236	0.151119
FAM129C	-7.72661	0.151119
HAPLN3	-8.03008	0.151119
INO80C	-6.28771	0.151119
KRT27	-7.42711	0.151119
PLA2G12A	-7.90885	0.151119
SLC25A16	-8.44344	0.151119
UXT	-7.98233	0.151119
PRRC2A	-6.77308	0.151483
NUDT11	-7.49484	0.15181
ZNF266	-6.90003	0.15181
POLK	-6.75206	0.151853
MAPKBP1	-6.67305	0.152034
SPRR2D	-5.86242	0.152603
IQSEC2	-5.55529	0.152801
HPS3	-6.5988	0.152896
ADRA1B	-4.896	0.15306
DNHD1	-7.15335	0.15312
RNASE10	-6.91798	0.153147
DYRK4	-6.67942	0.153149
YTHDF1	-6.74085	0.153304
ADAMTS5	-8.8036	0.153362
AR	-5.53064	0.153362
ACTR3B	-0.924356	0.153363
MYO15A	-7.31862	0.15344
NAA38	-6.77779	0.15344
POLD4	-8.44661	0.153654
TBX22	-4.02344	0.153823
C1orf141	-5.73671	0.153867
DCTN3	-6.34291	0.154397
KRT3	-6.62127	0.154412
EVPL	-8.40595	0.15486
PTCHD3	-9.45673	0.15486
VN1R4	-9.15663	0.15486
IL23A	-7.2558	0.154955
ADM2	-8.44189	0.155186
CELF1	-7.46516	0.155186
FUNDC1	-7.21308	0.155352
BDNF	-6.46141	0.155392
C10orf54	-7.81477	0.155392
CCNE1	-8.30448	0.155392
LAMA1	-5.76766	0.155392
UBE2R2	-8.28378	0.155392
CNKSR1	-6.34194	0.155504
hsa-mir-1290	-7.64662	0.155504
PCDHB12	-6.00775	0.155601
USP46	-4.252	0.155659
APOBEC3A_B	-7.98095	0.155761
BCAM	-8.55746	0.15596
GRIP1	-8.83653	0.15596
OR51B2	-7.99581	0.15596
PACRGL	-8.51318	0.15596
VASP	-8.18841	0.15596
NAT9	-6.77648	0.15598
CTSK	-6.89387	0.156212
TMEM213	-7.21937	0.156212
ETFA	-7.83524	0.156373
EIF4EBP2	-8.48534	0.156418
KRTAP9-4	-8.08047	0.156545
HOOK3	-7.47449	0.156642
AGBL2	-6.63462	0.156666
HSD3B7	-4.33444	0.156705
hsa-mir-4278	-5.00086	0.156711
SERF1A	-7.34972	0.157203
RBM11	-6.84807	0.1575
ADPRHL1	-9.80427	0.157772
AGPS	-8.84496	0.157772
IRF3	-8.58667	0.157772
SF3B2	-9.7008	0.157772
KIFC1	-7.77614	0.157978
NTNG2	-7.78896	0.158556
SEC22C	-6.3449	0.158609
BMI1	-6.45847	0.158729
C3orf72	-7.57275	0.158729
METTL6	-9.28845	0.158729
RNF128	-6.88062	0.158729
FBXO45	-8.29934	0.159144
SDCBP	-6.16892	0.159501
ICAM4	-8.74577	0.159502
SUB1	-8.29279	0.159872
AKAP9	-8.29216	0.160079
ANKRD12	-9.36683	0.160079
ARHGEF10L	-8.18177	0.160079
ATP7B	-9.90248	0.160079
C11orf63	-9.3874	0.160079
CCDC84	-9.72185	0.160079
CTAG2	-8.7852	0.160079
GRAP2	-7.8069	0.160079
IL17D	-8.86085	0.160079
KRT83	-8.70276	0.160079
LACTB	-7.15958	0.160079
TMEM68	-10.1866	0.160079
TOR1AIP1	-9.06392	0.160079
TPRG1	-7.98165	0.160079
UBE2M	-9.92159	0.160079
USP51	-10.0024	0.160079
WDR45B	-8.21893	0.160079
ZNF613	-5.37656	0.160079
ZNF747	-6.95792	0.160079
CCNE2	-9.2242	0.160424
BGLAP	-7.12634	0.160552
PGM3	-7.36064	0.161154
L3MBTL1	-1.12729	0.161288
SLC22A5	-7.37065	0.1616
CHAMP1	-7.2586	0.161605
DEF8	-7.09572	0.161649
LRP2BP	-2.76797	0.161745
RNF144B	-8.18945	0.161774
SELK	-9.62453	0.161817
ATAD3B	-8.72439	0.161836
IL5RA	-8.09837	0.161836
ITGA11	-8.3968	0.161836
LDB1	-9.21131	0.161836
PSMA3	-8.58722	0.161836
RAD54B	-5.15678	0.161836
WNT3	-8.34802	0.161836
CENPW	-6.05845	0.162177
GJA9	-6.44433	0.162465
MGAT3	-8.10778	0.162571
RNF207	-7.50666	0.162571
ACPT	-7.95024	0.163129
C20orf202	-7.42686	0.163129
C2CD4A	-6.52223	0.163129
CAMK2N2	-9.75044	0.163129
CCDC78	-10.03	0.163129
CCL8	-9.60175	0.163129
CCNB1IP1	-9.3165	0.163129
CCR9	-7.05203	0.163129
CCT3	-8.54982	0.163129
CERK	-9.4436	0.163129
CHST4	-9.47323	0.163129
EVPLL	-8.72867	0.163129
FAF1	-9.82157	0.163129
FGF11	-7.62968	0.163129
FKBP7	-8.6587	0.163129
GATSL1	-8.82455	0.163129
GORASP1	-9.45892	0.163129
GPR112	-9.02659	0.163129
HMGXB3	-4.89833	0.163129
HSPB7	-8.50464	0.163129
KCTD15	-8.30453	0.163129
LDOC1L	-9.71046	0.163129
LEF1	-3.71637	0.163129
LIN52	-9.62631	0.163129
LOC100132146	-7.09162	0.163129
MUL1	-9.25362	0.163129
MYB	-8.61949	0.163129
MYO5A	-10.5306	0.163129
NBR1	-7.83794	0.163129
NR2C1	-9.88165	0.163129
ODF3B	-9.36534	0.163129
OR5AR1	-6.40163	0.163129
ORAI3	-8.56887	0.163129
OSBPL10	-10.2234	0.163129
PCDHB9	-8.55043	0.163129
PDHA2	-9.57654	0.163129
PHF19	-9.37416	0.163129
QTRTD1	-5.32365	0.163129
RNASEH2B	-8.94177	0.163129
ROGDI	-9.15515	0.163129
SNRNP35	-8.74824	0.163129
SPDYA	-7.27546	0.163129
SPINK7	-8.51073	0.163129
SPRY2	-6.94184	0.163129
SRGAP1	-8.03867	0.163129
SYT7	-7.05447	0.163129
TACR1	-8.17577	0.163129
TBXA2R	-8.81116	0.163129
TLR9	-9.3044	0.163129
TMCC2	-9.53973	0.163129
TNPO2	-9.08738	0.163129
TPST1	-9.36492	0.163129
UNC5B	-8.912	0.163129
XKR3	-9.16707	0.163129
ZNF362	-8.03068	0.163129
ZNF589	-9.95631	0.163129
ZNF804A	-6.65799	0.163129
IDI1	-2.50609	0.163276
KLRC4	-8.43694	0.163364
NUP133	-8.13107	0.163416
KRTAP1-3	-2.11912	0.163529
RAB11FIP3	-7.95782	0.1641
TYROBP	-5.41657	0.164411
LOC100287399	-1.96813	0.164465
PRDM2	-7.68983	0.164601
FAM175B	-6.48381	0.164786
BCAS1	-7.09821	0.164975
AICDA	-9.36256	0.165052
CD84	-9.6248	0.165052
FAM3D	-6.55706	0.165052
GH2	-6.12968	0.165052
KMT2D	-8.54406	0.165052
MAP3K3	-7.201	0.165052
PARP12	-7.57306	0.165052
PGAP1	-8.52261	0.165052
PTPRO	-8.37842	0.165052
SH2D7	-8.08891	0.165052
SHC3	-9.37741	0.165052
SLC9C2	-8.62233	0.165052
SYCP3	-6.96794	0.165052
CRHR1	-8.72358	0.165112
GTF2B	-8.80795	0.165112
RASGEF1B	-7.04244	0.165112
SLC8A2	-8.95918	0.165112
PHOSPHO2-KLHL23	-8.78071	0.165223
PYY	-7.08756	0.165332
TPD52	-9.07969	0.165581
CLDN9	-8.57991	0.165691
DLEC1	-8.14628	0.165873
MYF6	-8.13442	0.165873
hsa-mir-6762	-6.027	0.165899
ACSS2	-8.00942	0.166122
NOD2	-6.20237	0.166122
CLDN14	-5.86489	0.166754
UBE4A	-2.19868	0.167052
DIAPH2	-7.88728	0.16729
GSG1L	-7.42042	0.16729
RANBP3	-8.20808	0.16729
MROH8	-7.14996	0.167675
hsa-mir-4763	-1.18342	0.16775
ARPC4-TTLL3	-7.55619	0.167776
CLCN7	-8.60343	0.167823
ARHGEF19	-6.89102	0.167916
ADNP2	-5.51995	0.168199
MAGI2	-6.89016	0.168277
PRSS45	-6.39912	0.169797
BARX2	-7.87526	0.169986
C2orf53	-8.48997	0.169986
CC2D1A	-7.88826	0.169986
GNAQ	-8.15681	0.169986
ID2	-6.42165	0.169986
MAPKAPK3	-7.94458	0.169986
OR5T3	-7.94874	0.169986
UQCRQ	-8.58144	0.169986
TREML1	-7.95327	0.170107
SOX12	-4.89778	0.170416
FSTL5	-6.9654	0.17053
UNC93A	-8.28012	0.17053
hsa-mir-3690-1	-6.38304	0.170905
SLC7A6OS	-7.52727	0.171087
CHDC2	-9.71604	0.171222
GRIA4	-6.6532	0.171222
PABPC5	-7.9723	0.171347
CFHR3	-10.2323	0.171431
CHRDL1	-9.97947	0.171431
MUC5B	-2.8085	0.171431
OR6Q1	-6.94881	0.171431
CCDC88B	-7.75506	0.171672
SCARA3	-9.37098	0.171752
RNASE7	-6.38805	0.172228
CDY1	-9.08432	0.172646
C17orf66	-1.87305	0.172727
EPHX2	-7.03777	0.172805
KIF18B	-1.82819	0.173228
MEMO1	-7.5762	0.173383
STARD9	-8.25984	0.173706
TMEM257	-4.63431	0.173884
ANKRD35	-9.29702	0.174264
PLA2G3	-6.40014	0.174632
PPP1R26	-8.61607	0.175766
COG6	-6.86531	0.175945
ZNF22	-7.50875	0.176367
ALKBH2	-7.0272	0.176757
FAM227A	-6.90314	0.176757
GALNTL5	-7.02678	0.176757
GSPT2	-7.26623	0.176757
HAS1	-8.30574	0.176757
IL4R	-6.68639	0.176757
KCNIP2	-5.24695	0.176757
OR5I1	-6.84564	0.176757
RHBDF1	-8.11985	0.176757
TMEM229A	-9.26711	0.176757
USP47	-6.85329	0.176757
ZNF527	-8.31382	0.176757
CUL7	-6.30804	0.176906
SEPT3	-6.21857	0.177957
A4GNT	-7.88402	0.177957
ABCA3	-7.01171	0.177957
ACIN1	-9.76654	0.177957
ADCY2	-9.6449	0.177957
ALG5	-8.23326	0.177957
BPIFB4	-4.83763	0.177957
BTG1	-8.96723	0.177957
CA11	-6.9962	0.177957
CCDC39	-7.42835	0.177957
CHORDC1	-9.32589	0.177957
EIF4EBP3	-8.14986	0.177957
ENGASE	-6.58781	0.177957
GDAP1	-9.21848	0.177957
GID4	-8.51747	0.177957
GNG4	-10.3753	0.177957
KBTBD6	-10.0407	0.177957
MRPL54	-9.61323	0.177957
OLAH	-8.07212	0.177957
OR51Q1	-9.29103	0.177957
PLP2	-6.46987	0.177957
PROK2	-9.30906	0.177957
RBM20	-7.69887	0.177957
RPF1	-7.89913	0.177957
SIDT1	-8.96712	0.177957
SMAD1	-9.96539	0.177957
SPEN	-7.2918	0.177957
STH	-9.83537	0.177957
STX1A	-6.84092	0.177957
SUCLA2	-7.56278	0.177957
TRIM24	-7.51543	0.177957
ZNF619	-5.15518	0.177957
ADAMTS13	-9.16125	0.178229
ANAPC2	-7.38848	0.178229
ATXN7L3	-8.58905	0.178229
BCL7B	-10.2788	0.178229
BST2	-8.87984	0.178229
C15orf59	-9.68986	0.178229
C5AR2	-8.66667	0.178229
CA10	-8.71309	0.178229
CA7	-7.17073	0.178229
CATSPER3	-8.884	0.178229
CCSER2	-8.69999	0.178229
CD27	-8.45274	0.178229
CDC73	-9.61709	0.178229
CHST2	-9.14195	0.178229
CRYBB2	-8.57464	0.178229
CYP27B1	-9.00914	0.178229
DEFB103A	-9.09726	0.178229
DMRT2	-9.04176	0.178229
DTHD1	-6.6803	0.178229
DUSP2	-8.35589	0.178229
EDN2	-9.73533	0.178229
EIF1AX	-8.58527	0.178229
EQTN	-6.57175	0.178229
ERO1LB	-8.80712	0.178229
ESM1	-9.83312	0.178229
FAHD2B	-9.06967	0.178229
FUS	-9.66845	0.178229
GABRP	-9.01806	0.178229
GMNC	-6.81801	0.178229
HAS2	-8.75003	0.178229
HP1BP3	-9.02561	0.178229
INPP5K	-9.24875	0.178229
INSIG1	-8.97022	0.178229
INTS3	-9.97462	0.178229
KLF9	-9.67004	0.178229
LECT1	-8.65752	0.178229
LOC100506422	-8.99712	0.178229
LRCOL1	-5.77334	0.178229
METAP1	-9.91942	0.178229
MYOCD	-8.04222	0.178229
NDRG2	-8.39922	0.178229
NME4	-10.2697	0.178229
OR4S2	-7.02197	0.178229
OR8B3	-6.49524	0.178229
OTUD6A	-7.58346	0.178229
PHF23	-10.7975	0.178229
PRDM13	-6.7068	0.178229
PTCHD1	-9.05313	0.178229
PTP4A1	-8.57709	0.178229
QDPR	-8.21324	0.178229
R3HCC1L	-7.24636	0.178229
RNASEH2C	-10.2473	0.178229
RPL27	-8.75946	0.178229
RRAS	-8.96652	0.178229
SCN10A	-8.18593	0.178229
SLAIN1	-9.24056	0.178229
SPATA31C1	-8.49737	0.178229
SSX7	-9.27631	0.178229
STPG2	-7.83364	0.178229
TARDBP	-5.82025	0.178229
TEX26	-7.67875	0.178229
THAP11	-9.87589	0.178229
TIMM50	-9.69598	0.178229
TMEM192	-9.64875	0.178229
TNFRSF6B	-8.84098	0.178229
TNNT3	-9.77683	0.178229
TPGS1	-7.83376	0.178229
TRIM60	-9.60735	0.178229
TRPM6	-8.82142	0.178229
USP7	-7.72961	0.178229
WDR65	-8.98754	0.178229
XXYLT1	-9.18445	0.178229
ZAR1	-8.02887	0.178229
ZBP1	-8.15808	0.178229
ZBTB48	-7.27268	0.178229
ZNF419	-4.44526	0.178229
ZNF512B	-10.0211	0.178229
ZNF721	-9.31069	0.178229
CGB	-8.78612	0.178267
DSCAML1	-9.25105	0.178267
OR6C65	-8.13397	0.178267
PTRH1	-9.29837	0.178267
NXPE3	-5.88592	0.178364
POF1B	-9.78961	0.17868
RASL12	-5.89264	0.179001
SEMA6D	-8.88764	0.179974
HSF2BP	-4.84113	0.180353
CCDC83	-7.07136	0.180536
GOLM1	-7.20883	0.180536
LONP1	-8.76444	0.180536
OSBPL2	-7.83081	0.180536
STX8	-4.7327	0.180536
OR52W1	-6.97352	0.180709
PITX2	-8.553	0.181317
TCEAL5	-7.76995	0.181386
ALDH1A2	-8.38023	0.181411
CRYGC	-6.10269	0.181463
FMR1	-3.54378	0.181683
MGAT5B	-1.05353	0.182099
APOO	-8.28925	0.182103
hsa-mir-1273f	-7.47708	0.183272
NLN	-6.73511	0.183855
TEX35	-8.30752	0.184478
TNFSF12-TNFSF13	-9.07346	0.184478
WNT5A	-8.4013	0.184478
MAML2	-6.27305	0.184682
AFF4	-6.52858	0.185765
INSL6	-6.31121	0.186011
DAB2	-8.11582	0.186716
MTOR	-5.86404	0.186931
DLGAP5	-7.68307	0.187287
TSPAN33	-6.90746	0.187287
BCL2L12	-8.24773	0.18746
GYPE	-8.3125	0.18746
hsa-mir-1273d	-5.43958	0.18746
hsa-mir-3192	-7.80094	0.18746
hsa-mir-378a	-9.42236	0.18746
hsa-mir-4745	-8.34663	0.18746
KRTAP4-7	-9.70031	0.18746
SLC35A2	-8.44315	0.18746
TFIP11	-8.44643	0.18746
TRMT13	-6.05412	0.18746
ANAPC10	-9.60427	0.187797
FAM13A	-8.1819	0.187797
FAM83A	-5.24793	0.187797
KRT79	-7.03776	0.187797
GFM2	-7.36698	0.188141
OR9K2	-6.25453	0.188582
PACSIN1	-3.4362	0.188812
AHSA1	-7.93211	0.189024
ETV1	-6.19781	0.189024
SLC35G1	-8.26906	0.189024
ZNF20	-8.28014	0.18922
S1PR2	-8.82596	0.189597
KCNMA1	-6.64113	0.190018
OR6F1	-8.89951	0.190291
PDE6A	-6.90676	0.190501
HEPH	-6.8263	0.190502
ACCSL	-8.78311	0.190869
ADCY5	-10.2125	0.190869
ADPRHL2	-8.35464	0.190869
BRE	-9.56985	0.190869
CHRM1	-9.17829	0.190869
CNBD2	-9.00582	0.190869
CREB3L2	-10.44	0.190869
DAPK3	-10.4836	0.190869
DLGAP2	-10.0634	0.190869
EIF2B5	-7.06881	0.190869
ERLEC1	-8.08114	0.190869
FABP2	-7.01444	0.190869
FOXS1	-7.53955	0.190869
GALNT8	-9.72291	0.190869
GCNT1	-9.89321	0.190869
GCNT7	-8.82549	0.190869
GRHL2	-9.56187	0.190869
HDAC8	-6.32393	0.190869
HFE	-10.4448	0.190869
INA	-7.3947	0.190869
KCNIP1	-7.80707	0.190869
MAP3K8	-8.47278	0.190869
MYO19	-10.8069	0.190869
NPEPL1	-7.4516	0.190869
OR10G9	-10.3321	0.190869
PANX1	-9.76807	0.190869
PCBD2	-10.3624	0.190869
PIP5KL1	-9.67184	0.190869
REEP1	-8.61354	0.190869
RNF122	-9.33342	0.190869
RPL7A	-9.23359	0.190869
RRP1	-8.17938	0.190869
SLC6A17	-9.23258	0.190869
SMIM11	-9.97881	0.190869
TMEM150B	-8.15689	0.190869
TMOD1	-10.0121	0.190869
TNFRSF12A	-7.4702	0.190869
UBE2D2	-9.65948	0.190869
VWC2	-9.04733	0.190869
XG	-5.34204	0.190869
ZNF282	-10.4494	0.190869
ARL4A	-8.41634	0.191023
HK3	-8.35505	0.191023
KCNG4	-7.10357	0.191023
MCEE	-8.42824	0.191023
NKX6-3	-9.0643	0.191023
RSPH10B	-5.31297	0.191023
TMSB4Y	-7.72238	0.191023
URI1	-6.92937	0.191023
ZFP37	-9.76159	0.191023
TCEAL8	-7.83933	0.191194
LENG1	-8.08885	0.191247
GYLTL1B	-7.53289	0.191734
TMEM119	-6.74915	0.191737
MYL7	-1.60326	0.192103
NonTargetingControlGuideForHuman_0458	-5.20509	0.192268
EIF5B	-4.94497	0.192775
TINAG	-5.60499	0.192936
DDX19B	-6.75861	0.193004
HCAR1	-8.92236	0.193767
ACACA	-6.20607	0.19377
ATP5G1	-9.90696	0.19443
B3GALT5	-8.23911	0.19443
C15orf43	-9.9315	0.19443
C17orf74	-10.2598	0.19443
CCDC14	-9.54965	0.19443
CCNJ	-9.47617	0.19443
CCR5	-8.53064	0.19443
CDA	-9.0896	0.19443
CHCHD5	-9.25707	0.19443
CKAP2L	-8.92902	0.19443
CLEC4F	-7.57589	0.19443
CTNNA2	-8.46883	0.19443
DARS	-8.55469	0.19443
DCUN1D3	-7.41887	0.19443
DIABLO	-8.69269	0.19443
DNAJC28	-9.00596	0.19443
ENPP2	-10.0956	0.19443
EVI2B	-8.66535	0.19443
FAM210B	-9.05425	0.19443
FAM43B	-8.66282	0.19443
GABRA1	-7.76411	0.19443
GIMAP4	-9.22837	0.19443
HDAC10	-7.08688	0.19443
HEXA	-8.77818	0.19443
HINT2	-8.79071	0.19443
HLA-DQA2	-9.82573	0.19443
HNRNPL	-9.88814	0.19443
HSPA6	-10.1258	0.19443
HTR1F	-9.33312	0.19443
IFNA17	-4.51827	0.19443
IMMP1L	-8.51978	0.19443
IMMP2L	-10.2105	0.19443
ING1	-10.6319	0.19443
IWS1	-9.81498	0.19443
IYD	-7.4832	0.19443
[truncated: 11,321 more rows]
