# Supplementary material for: Identification of TFPI as a receptor reveals recombination-driven receptor switching in Clostridioides difficile toxin B variants
Source: Nat Commun. 2022 Nov 9;13:6786. doi: 10.1038/s41467-022-33964-9 (PMC9646764; doi:10.1038/s41467-022-33964-9)
Supplement: Supplementary file 5 — Source Data [file 41467_2022_33964_MOESM5_ESM.xlsx]

## Sheet: Fig 1
a
TcdB1.1	WT		FZD1/2/7-KO		CSPG4-KO		UGP2-KO
Concentration (ng/mL)	Cell rounding (%)	Stdev	Cell rounding (%)	Stdev	Cell rounding (%)	Stdev	Cell rounding (%)	Stdev
100					100	0
25					98.5507	2.51022	100	0
6.25			100	0	93.4632	4.26072	98.4848	2.62432
1.5625	100	0	100	0	66.8687	8.03501	95.4227	0.24699
0.39063	100	0	96.4647	3.15404	26.092	5.1568	83.2145	5.13143
0.09766	97.0356	2.56917	82.9721	6.48795	16.0946	6.14593	57.8025	9.87707
0.02441	91.03	3.40116	61.1298	5.89927	11.0573	3.16299	25.5941	4.70681
0.0061	66.4344	5.67606	29.3451	4.5902	10.0119	1.83162	16.9153	3.1461
0.00153	38.2484	10.7752	16.454	4.38568	10.0769	1.46859	11.9671	2.85441
0.00038147	17.2996	9.64242	12.0321	5.3275			10.1236	1.54909
9.53674e-05	11.9132	5.22766	10.0313	1.39
2.38419e-05	9.52255	2.78681
b
TcdB2.1	WT		FZD1/2/7-KO		CSPG4-KO		UGP2-KO
Concentration (ng/mL)	Cell rounding (%)	Stdev	Cell rounding (%)	Stdev	Cell rounding (%)	Stdev	Cell rounding (%)	Stdev
62.5					100	0	100	0
15.625					100	0	96.9697	2.62432
3.90625					96.9697	2.62432	93.338	5.91352
0.976562	100	0	100	0	89.3098	1.79666	79.8531	5.5876
0.244141	100	0	100	0	74.7931	11.1464	63.4989	5.84237
0.0610352	96.0403	2.3195	97.9487	3.55292	55.9278	6.26738	32.9601	6.60393
0.0152588	84.3857	5.38196	92.293	3.71431	29.4818	11.7916	16.7677	3.18302
0.0038147	66.3684	11.1951	69.6351	4.23498	13.4343	2.2291	13.1594	1.90156
0.000953674	37.4545	5.10458	44.2565	8.60655	11.3636	4.218	10.7876	4.72725
0.000238419	19.7632	7.95424	20.2516	3.80998
5.96046e-05	9.40582	2.47614	11.3636	4.33609
1.49012e-05	9.00178	0.15437	9.30716	2.60611
c
TcdB3.1	WT		FZD1/2/7-KO		CSPG4-KO		UGP2-KO
Concentration (v/v)	Cell rounding (%)	Stdev	Cell rounding (%)	Stdev	Cell rounding (%)	Stdev	Cell rounding (%)	Stdev
0.4			100	0	100	0	100	0
0.1			100	0	100	0	100	0
0.025	100	0	98.4848	2.62432	94.4848	6.05848	98.4848	2.62432
0.00625	100	0	90.7412	4.26261	81.3658	6.24162	96.9697	2.62432
0.00156	96.9697	2.62432	39.4517	4.70923	18.0333	8.10529	72.7491	4.67111
0.000390625	81.0462	9.19849	13.5638	4.29136	9.75936	1.39576	38.332	7.55867
9.76563e-05	37.8362	5.24136	10.0119	1.83162	8.29706	1.15122	13.0422	4.74663
2.44141e-05	15.9091	6.01307	9.43342	2.81168	9.30716	2.60611	8.29706	1.15122
6.10352e-06	10.0119	1.83162	9.75936	1.39576	8.29706	1.15122	8.48088	1.31035
1.52588e-06	9.52255	2.78681
3.8147e-07	10.0119	1.83162
d
TcdB4.2	WT		FZD1/2/7-KO		CSPG4-KO		TcdB4.2	UGP2-KO
Concentration (v/v)	Cell rounding (%)	Stdev	Cell rounding (%)	Stdev	Cell rounding (%)	Stdev	Concentration (v/v)	Cell rounding (%)	Stdev
3.125e-05	100	0	100	0	100	0	0.0001	100	0
7.8125e-06	100	0	100	0	98.4848	2.62432	2.5e-05	98.9899	1.74955
1.95313e-06	94.3372	2.323	98.4848	2.62432	95.3725	3.563	6.25e-06	87.0196	8.92129
4.88281e-07	83.0181	3.15662	86.1699	4.34858	76.6992	5.97366	1.5625e-06	68.9409	7.05831
1.2207e-07	50.1415	15.4469	57.4578	6.12438	53.8041	2.74044	3.90625e-07	20.4714	6.70735
3.05176e-08	18.7646	5.40641	26.9678	2.96539	22.7885	5.37463	9.76563e-08	12.0321	5.3275
7.62939e-09	12.4658	6.19545	17.3953	3.26736	14.8263	6.1818	2.44141e-08	8.82035	3.19081
1.90735e-09	9.83872	1.98071	12.2781	4.59647	10.0119	1.83162	6.10352e-09	9.65086	3.1502
4.76837e-10	8.39176	1.25608	8.48088	1.31035	8.45666	1.286	1.52588e-09	9.65086	3.1502
e
TcdB5.1	WT		FZD1/2/7-KO		CSPG4-KO		UGP2-KO
Concentration (v/v)	Cell rounding (%)	Stdev	Cell rounding (%)	Stdev	Cell rounding (%)	Stdev	Cell rounding (%)	Stdev
0.1					100	0
0.025					100	0
0.00625	100	0	100	0	98.4848	2.62432	100	0
0.00156	100	0	98.4848	2.62432	66.8129	9.85501	100	0
0.000390625	98.4848	2.62432	90.5	8.4113	24.0642	6.00415	92.9697	4.30388
9.76563e-05	94.4444	4.81125	69.4444	4.81125	12.7897	6.63933	66.2332	2.58237
2.44141e-05	72.7143	8.60898	35.9017	10.6782	12.9581	4.85955	38.078	3.97239
6.10352e-06	41.2189	6.38862	20.0535	6.48912	10.0119	1.83162	19.0137	7.66765
1.52588e-06	18.1818	9.09091	11.022	3.57878	8.29706	1.15122	9.09648	0.27578
3.8147e-07	10.0119	1.83162	10.0119	1.83162			8.29706	1.15122
9.53674e-08	8.29706	1.15122	8.29706	1.15122			8.24421	1.24219
2.38419e-08	8.29706	2.15122
f
TcdB6.1	WT		FZD1/2/7-KO		CSPG4-KO		UGP2-KO
Concentration (v/v)	Cell rounding (%)	Stdev	Cell rounding (%)	Stdev	Cell rounding (%)	Stdev	Cell rounding (%)	Stdev
0.4	98.5507	2.51022	61.2179	6.57116	95.7729	4.16798	86.4029	8.79081
0.1	91.6063	4.07642	43.0676	6.96747	94.3841	2.35507	64.7941	5.61249
0.025	67.9178	4.71698	19.3895	4.25804	72.9645	6.99158	30.3222	3.89312
0.00625	26.8496	5.08257	10.3173	4.28721	31.1573	1.5458	12.0321	5.3275
0.00156	14.6631	6.2247	9.07225	0.23994	16.467	8.75965	10.0119	1.83162
0.000390625	10.0119	1.83162	9.09648	0.27578	12.0321	5.3275	8.48088	1.31035
9.76563e-05	9.39629	2.58579			8.48088	1.31035
2.44141e-05	8.29706	1.15122			10.1957	1.67358
6.10352e-06	9.00735	0.31839			8.48088	1.31035
g
TcdB7.2	WT		FZD1/2/7-KO		CSPG4-KO		UGP2-KO
Concentration (ng/mL)	Cell rounding (%)	Stdev	Cell rounding (%)	Stdev	Cell rounding (%)	Stdev	Cell rounding (%)	Stdev
1000					100	0
250					98.5507	2.51022
62.5					92.9952	2.30103
15.625					55.8185	6.63023	100	0
3.90625	100	0	100	0	29.2335	4.94713	97.2222	4.81125
0.97656	98.5507	2.51022	100	0	12.9233	6.63798	90.0952	3.62906
0.24414	94.4444	4.81125	94.4444	4.81125	8.29706	1.15122	60.7381	5.45459
0.06104	72.4255	4.99658	70.1208	4.24947	7.57576	1.31216	33.5855	2.61169
0.01526	35.6539	5.78478	42.702	4.80349	8.42803	1.40139	14.3939	7.22681
0.00381	16.4646	3.64057	22.2401	2.93692			10.0119	1.83162
0.000953674	12.1212	3.0303	12.1212	5.24864			8.63871	3.01697
0.000238419	8.29706	1.15122	10.0119	1.83162			8.42803	1.40139
5.96046e-05	10.0119	1.83162	7.53949	1.11484
h
TcdB8.3	WT		FZD1/2/7-KO		CSPG4-KO		UGP2-KO
Concentration (v/v)	Cell rounding (%)	Stdev	Cell rounding (%)	Stdev	Cell rounding (%)	Stdev	Cell rounding (%)	Stdev
0.4					98.4848	2.62432
0.1					89.3761	1.99709	100	0
0.025	100	0	100	0	67.7116	7.05851	97.2222	4.81125
0.00625	100	0	100	0	25.304	3.66245	90.5	8.4113
0.00156	96.9697	2.62432	75.2747	9.51676	12.0321	3.16493	38.605	4.9436
0.000390625	54.9821	7.9013	24.0048	7.58693	10.0119	1.83162	13.0422	4.74663
9.76563e-05	17.1717	7.6261	13.3476	9.4803	8.29706	1.15122	9.00178	0.15437
2.44141e-05	10.0119	1.83162	10.0119	1.83162	9.07225	0.23994	10.0119	1.83162
6.10352e-06	10.1066	1.76638	10.0119	1.83162	9.18561	0.16402	10.0119	1.83162
1.52588e-06	8.33333	1.31216	8.29706	1.15122			8.45666	1.286
3.8147e-07	8.29706	1.15122	10.0769	1.46859
i
TcdB9.1	WT		FZD1/2/7-KO		CSPG4-KO		UGP2-KO
Concentration (v/v)	Cell rounding (%)	Stdev	Cell rounding (%)	Stdev	Cell rounding (%)	Stdev	Cell rounding (%)	Stdev
0.4					100	0
0.1					90.8718	8.08437
0.025			100	0	71.1905	9.85438	100	0
0.00625	100	0	98.4848	2.62432	19.1919	7.6261	100	0
0.00156	100	0	89.0556	2.27507	9.27745	2.39943	96.9697	2.62432
0.000390625	96.9697	2.62432	57.0728	5.53717	10.0119	1.83162	72.5809	7.12278
9.76563e-05	61.2309	10.7516	25.5348	3.9886	10.0119	1.83162	24.5544	3.14321
2.44141e-05	23.9068	6.76519	14.0523	4.775	10.0119	1.83162	13.6483	5.74258
6.10352e-06	15.6566	7.77515	9.34343	2.66052			10.9923	1.65625
1.52588e-06	10.0526	1.48645	9.39629	2.58579			8.29706	1.15122
3.8147e-07	8.29706	1.15122	9.09648	0.27578			8.24421	1.24219
9.53674e-08	9.30716	2.60611
j
TcdB10.1	WT		FZD1/2/7-KO		CSPG4-KO		UGP2-KO
Concentration (v/v)	Cell rounding (%)	Stdev	Cell rounding (%)	Stdev	Cell rounding (%)	Stdev	Cell rounding (%)	Stdev
0.32							98.4848	2.62432
0.08			98.4848	2.62432	64.8041	7.75436	92.85	4.15759
0.02	100	0	96.5241	3.08357	37.2154	11.5597	84.2443	2.5005
0.005	98.4848	2.62432	96.0433	4.40027	18.6618	7.61221	51.5096	5.72204
0.00125	92.594	4.4227	90.5392	2.776	13.4581	4.28086	28.2236	6.45346
0.0003125	66.9082	6.67978	69.4424	3.37295	12.0431	2.70262	14.1919	6.83052
7.8125e-05	25.9116	9.18124	28.4408	5.08427	8.48088	1.31035	11.4188	4.11856
1.95313e-05	14.9542	5.31177	16.3067	7.71819	9.36253	2.53257	10.0119	1.83162
4.88281e-06	10.1066	1.76638	11.6327	2.59963			8.53626	1.21505
1.2207e-06	9.30716	2.60611	9.54636	2.4936
3.05176e-07	8.38619	1.22061
k
TcdB11.2	WT		FZD1/2/7-KO		CSPG4-KO		UGP2-KO
Concentration (v/v)	Cell rounding (%)	Stdev	Cell rounding (%)	Stdev	Cell rounding (%)	Stdev	Cell rounding (%)	Stdev
0.08					100	0	98.4848	2.62432
0.02					97.0356	2.56917	96.1755	4.44131
0.005	100	0	100	0	93.5654	5.2659	94.7654	6.14473
0.00125	98.4848	2.62432	98.5507	2.51022	85.7613	1.86958	88.8339	4.09922
0.0003125	91.4196	3.97853	91.3571	5.77777	47.338	9.86377	43.7648	11.399
7.8125e-05	74.2367	7.00432	73.5748	11.6721	23.2407	12.3614	20.1842	4.37144
1.95313e-05	34.9134	12.3935	28.9394	4.55302	13.5493	4.10903	12.0826	4.31969
4.88281e-06	19.6201	6.69578	15.7661	2.49021	9.27745	2.39943	11.081	4.67824
1.2207e-06	16.8587	6.57705	12.7886	4.39458	8.29706	1.15122	8.05623	1.82752
3.05176e-07	10.0119	1.83162	9.30716	2.60611
7.62939e-08	9.30716	2.60611	8.29706	1.15122
l
TcdB12.1	WT		FZD1/2/7-KO		CSPG4-KO		UGP2-KO
Concentration (ng/mL)	Cell rounding (%)	Stdev	Cell rounding (%)	Stdev	Cell rounding (%)	Stdev	Cell rounding (%)	Stdev
781.25							100	0
195.312	100	0	100	0	100	0	98.5507	2.51022
48.8281	100	0	100	0	100	0	91.7729	3.82719
12.207	97.2222	4.81125	95.7729	4.16798	98.5507	2.51022	52.6804	9.43753
3.05176	64.507	7.93871	63.9517	10.4087	70.625	3.50471	21.3161	5.28528
0.76294	26.3666	4.48173	24.5492	10.8628	37.3803	4.49745	12.0321	5.3275
0.19073	13.8889	5.88443	13.3838	2.18693	18.0702	2.6916	10.0119	1.83162
0.04768	8.29706	1.15122	10.101	1.74955	10.1715	1.69182	8.29706	1.15122
0.01192	9.34343	2.66052	8.29706	1.15122	8.24421	1.24219	7.62861	1.26887
0.00298	7.62861	1.26887	8.42803	1.40139	8.42803	1.40139
m
	WT		FZD1/2/7-KO			CSPG4-KO			UGP2-KO
	Cell rounding	Stdev	Cell rounding	Stdev	p-value	Cell rounding	Stdev	p-value	Cell rounding	Stdev	p-value
TcdB1.1	1	0.446684	5.32143	1.04079	0.00271738	326.744	61.9427	0.000805923	23.9087	6.72782	0.00416795
TcdB2.1	1	0.356798	0.662295	0.390637	0.330924	19.7206	6.33766	0.0069431	68.8637	16.6852	0.00214219
TcdB3.1	1	0.242896	14.0009	2.85272	0.00141226	21.4195	3.59861	0.000606303	4.19336	1.23543	0.0117555
TcdB4.2	1	0.358286	0.692279	0.126943	0.233494	0.764059	0.0738682	0.326516	43.54	22.2451	0.0296037
TcdB5.1	1	0.36456	4.56529	1.68639	0.0231855	92.4414	19.7886	0.00132244	4.72329	1.00393	0.00379388
TcdB6.1	1	0.173162	12.959	7.13747	0.0440631	0.884634	0.151203	0.433776	4.06109	0.793405	0.00284287
TcdB7.2	1	0.244211	0.839133	0.261167	0.479356	377.742	79.4506	0.00119779	5.12833	0.968927	0.00201812
TcdB8.3	1	0.17233	2.92183	0.592026	0.00569784	48.0351	7.31381	0.000370068	7.96931	1.75081	0.00236243
TcdB9.1	1	0.242491	4.24873	0.629159	0.001127	230.162	42.9221	0.000760267	3.41393	0.489202	0.00156303
TcdB10.1	1	0.208181	0.861966	0.138229	0.392878	202.98	98.7655	0.0239679	21.3342	4.23844	0.00115082
TcdB11.2	1	0.384363	1.17672	0.255053	0.543262	8.86588	5.92893	0.0835723	10.1765	5.32921	0.0409519
TcdB12.1	1	0.193135	1.0242	0.288143	0.90966	0.762103	0.168763	0.183427	5.35525	1.27677	0.00428104
	1	0.310748
	1.27155	0.207889	0.276821
	3.17703	0.671045	0.00698751
	3.1325	0.431057	0.00225078

## Sheet: Fig 2
d
TcdB4.2	WT		UGP2-KO		TFPI-KO		TFPI2-KO		PIGS-KO		PIGV-KO
Concentration (ng/mL)	Cell rounding (%)	Stdev	Cell rounding (%)	Stdev	Cell rounding (%)	Stdev	Cell rounding (%)	Stdev	Cell rounding (%)	Stdev	Cell rounding (%)	Stdev
800					100	0
200					100	0			100	0	100	0
50					97.0356	2.56917			100	0	100	0
12.5			100	0	92.5553	4.52487			93.3566	7.90395	92.312	9.65093
3.125			98.4848	2.62432	54.7729	8.18634			67.5189	11.2789	68.5171	9.70432
0.78125	100	0	92.4465	4.31815	33.2964	2.6569	100	0	43.6536	4.52978	40.484	0.85037
0.19531	100	0	61.5663	9.70818	20.4036	6.0926	100	0	24.8148	2.29525	22.057	1.83588
0.04883	89.9928	6.46336	36.6535	12.604	13.7403	2.07031	89.0702	10.2397	17.743	5.47732	14.1103	5.83521
0.01221	68.98	9.73688	16.5363	5.1622	10.9923	1.65625	68.4848	7.69154	10.8102	1.32118	12.5668	6.21909
0.00305	48.8263	4.19264	13.8889	3.73703			47.7441	12.9828	10.1066	1.76638	10.7008	2.54627
0.000762939	25.4611	3.6822	11.7686	4.87126			22.6415	5.05849
0.000190735	12.2811	5.41844	9.32991	0.21994			12.3886	5.98078
4.76837e-05	9.34343	2.66052					10.9217	4.46718
1.19209e-05	8.29706	1.15122					8.53626	1.21505
e
TcdB4.2	WT		UGP2-KO		TFPI-KO		TFPI2-KO		PIGS-KO		PIGV-KO
Concentration (ng/mL)	Cell rounding (%)	Stdev	Cell rounding (%)	Stdev	Cell rounding (%)	Stdev	Cell rounding (%)	Stdev	Cell rounding (%)	Stdev	Cell rounding (%)	Stdev
0.0004	100	0	95.5204	0.1141	100	0	100	0	100	0	98.5507	2.51022
0.0001	100	0	93.632	2.19016	94.2578	2.24616	100	0	98.4848	2.62432	98.4848	2.62432
2.5e-05	100	0	88.7781	4.77052	69.6057	7.21419	100	0	73.7903	11.9003	86.2374	9.95235
6.25e-06	97.0356	2.56917	60.766	5.33437	20.6929	3.89616	98.4848	2.62432	25.698	4.87856	23.9062	6.97964
1.5625e-06	89.3944	5.02385	19.617	5.35733	10.7118	3.61204	92.402	5.30794	14.569	3.80143	17.0912	8.63906
3.90625e-07	39.7816	12.0278	13.1818	1.82309	11.4185	2.06785	54.4124	7.64242	10.5565	4.13298	13.4007	4.14182
9.76563e-08	14.6337	3.81454	10.0977	4.69112	8.42803	1.40139	12.5583	1.05016	8.44156	1.12471	11.4185	2.06785
2.44141e-08	8.82885	2.87447	8.53626	1.21505	8.73176	1.38431	10.4482	4.26907	7.77868	1.39195	8.53626	1.21505
6.10352e-09	8.42803	1.40139	7.79221	1.12471	7.10599	1.96704	8.3389	1.34554	7.77868	1.39195	7.33433	1.6691
f
	HeLa			A549
	Cell rounding	Stdev	p-value	Cell rounding	Stdev	p-value
WT	1	0.520982		1	0.417667
UGP2-KO	28.5374	15.4562	0.0367831	7.44251	1.07473	0.000637906
TFPI-KO	623.649	200.091	0.00573091	28.2149	3.91421	0.000278717
TFPI2-KO	1.30268	0.609798	0.549005	0.565616	0.0769182	0.151159
PIGS-KO	365.064	158.844	0.0165418	26.3099	5.65027	0.00150273
PIGV-KO	386.742	85.3508	0.00143798	20.2273	4.82025	0.00233476
g
TcdB4.2	HeLa + vector		HeLa + HA-TFPI		HeLa + HA-TFPI2		HeLa + HA-mTFPI
Concentration (ng/mL)	Cell rounding (%)	Stdev	Cell rounding (%)	Stdev	Cell rounding (%)	Stdev	Cell rounding (%)	Stdev
0.78125	100	0				0
0.19531	100	0	100	0	97.1014	5.02044	100	0
0.04883	89.9928	6.46336	100	0	86.9281	13.1564	98.4848	2.62432
0.01221	68.98	9.73688	93.4343	7.77515	59.7168	8.41599	96.5368	5.99844
0.00305	48.8263	4.19264	76.5539	7.6904	35.8287	10.6742	84.3891	5.27418
0.000762939	25.4611	3.6822	51.4749	10.8934	23.5663	6.30623	63.612	9.86657
0.000190735	12.2811	5.41844	33.7149	4.28885	14.9682	11.4653	47.7303	5.75653
4.76837e-05	9.34343	2.66052	20.7698	1.65238	10.8225	3.76306	24.4533	0.48517
1.19209e-05	8.29706	1.15122	15.4745	5.96678	8.24421	1.24219	15.8081	0.61234
2.98023e-06			12.5371	3.3041			11.553	6.3355
h
TcdB4.2	5637 + vector		5637 + HA-TFPI		5637 + HA-TFPI2		5637 + HA-mTFPI
Concentration (ng/mL)	Cell rounding (%)	Stdev	Cell rounding (%)	Stdev	Cell rounding (%)	Stdev	Cell rounding (%)	Stdev
31.25	100	0	100	0	100	0	100	0
7.8125	100	0	98.5507	2.51022	100	0	100	0
1.95313	92.1401	1.55957	95.5863	4.34932	93.2225	3.32235	97.5091	2.24219
0.48828	72.6617	3.94379	90.6522	5.35595	72.3205	13.103	92.315	6.70576
0.12207	25.0601	5.30446	65.8604	5.0491	20.1805	7.22013	73.9446	8.45542
0.03052	12.9828	3.37781	23.1356	4.34744	9.25431	2.67763	28.6336	8.85364
0.00763	9.58643	2.32693	13.6562	2.21532	7.73684	1.1756	10.8488	3.72837
0.00191	10.0119	1.83162	12.1286	0.3677	8.24421	1.24219	8.29706	1.15122
0.000476837	9.01245	0.40749	9.92276	3.50363	8.73176	1.38431	9.70371	3.07944
i
	HeLa			5637
	Cell rounding	Stdev	p-value	Cell rounding	Stdev	p-value
Vector	1	0.29135		1	0.135415
HA-TFPI	0.113653	0.0291239	0.00632678	0.276886	0.0343524	0.000856512
HA-TFPI2	1.07379	0.415468	0.813564	1.0719	0.237969	0.672837
HA-mTFPI	0.0541468	0.0370786	0.00506371	0.234602	0.0564652	0.000831029
k
		Cell rounding	Stdev	p-value
TFPI-Fc	TcdB4.2	77.9583	5.14599
	250 x	67.3959	6.81425	0.0988128
	500 x	61.1755	6.48321	0.0246301
	1000 x	51.5163	6.05711	0.0045001
	2000 x	40.1381	6.81956	0.00155526
	5000 x	31.5868	4.11957	0.000260418
	10000 x	23.0617	6.41951	0.000320199
	20000 x	14.6411	5.63141	0.000136049
TFPI2-Fc	TcdB4.2	77.9583	5.14599
	250 x	72.4554	5.81393	0.2869
	500 x	67.8038	7.29955	0.120263
	1000 x	73.215	4.68623	0.303238
	2000 x	62.7345	13.7715	0.147335
	5000 x	69.2623	9.32878	0.230327
	10000 x	71.0666	4.98635	0.171067
	20000 x	62.651	14.0038	0.150193
mTFPI-Fc	TcdB4.2	77.9583	5.14599
	250 x	67.2745	6.91561	0.0983444
	500 x	52.9043	9.48774	0.0158579
	1000 x	41.5511	6.81542	0.00179335
	2000 x	33.9111	2.98351	0.000213016
	5000 x	18.0854	5.72718	0.000175806
	10000 x	12.8784	4.53268	8.01977e-05
	20000 x	14.4467	6.32754	0.000174838
l
	TcdB2.1			TcdB7.2			TcdB10.1			TcdB11.2			TcdB12.1			TcsL
	Cell rounding	Stdev	p-value	Cell rounding	Stdev	p-value	Cell rounding	Stdev	p-value	Cell rounding	Stdev	p-value	Cell rounding	Stdev	p-value	Cell rounding	Stdev	p-value
HeLa-WT	1	0.634034		1	0.244211		1	0.282555		1	0.364088		1	0.193135		1	0.384655
TFPI-KO	4.19844	2.42666	0.091752	0.670415	0.279106	0.198574	1.3596	0.29854	0.20429	1.32768	0.254242	0.270346	0.811813	0.257444	0.36845	0.723849	0.427568	0.452371
TFPI2-KO	1.09141	0.210311	0.657525	1.16752	0.262353	0.463626	1.47592	0.777796	0.375574	1.34708	0.425926	0.34375	1.0935	0.158621	0.552327	0.631091	0.377209	0.301245
m
TcdB4.2	CSPG4-#1		CSPG4-#1-TFPI-KO		CSPG4-#8		CSPG4-#8-TFPI-KO		WT
Concentration (ng/mL)	Cell rounding (%)	Stdev	Cell rounding (%)	Stdev	Cell rounding (%)	Stdev	Cell rounding (%)	Stdev	Cell rounding (%)	Stdev
200			100	0			100	0
50			100	0			100	0
12.5			98.5507	2.51022			98.4848	2.62432
3.125	100	0	76.5605	3.42501	100	0	89.2222	2.11695	100	0
0.78125	100	0	43.904	9.72195	100	0	66.2127	8.2173	100	0
0.19531	94.4444	4.81125	20.6911	4.00834	97.2222	4.81125	24.4755	3.09297	98.4848	2.62432
0.04883	76.6938	10.6107	14.1414	6.30808	89.2222	2.11695	12.3737	3.4161	89.5897	5.93123
0.01221	53.791	6.79943	8.29706	1.15122	67.1856	4.00879	8.24421	1.24219	61.7647	10.2356
0.00305	27.2727	2.27273	7.57576	1.31216	28.9576	6.60742	8.29706	1.15122	31.7911	5.72343
0.000762939	12.3737	3.4161			12.3737	3.4161			12.1212	5.24864
0.000190735	8.29706	1.15122			8.91266	0.15437			8.29706	1.15122
4.76837e-05	7.62861	1.26887			8.42803	1.40139			8.24421	1.24219
n
TcdB2.1	CSPG4-#1		CSPG4-#1-TFPI-KO		CSPG4-#8		CSPG4-#8-TFPI-KO
Concentration (ng/mL)	Cell rounding (%)	Stdev	Cell rounding (%)	Stdev	Cell rounding (%)	Stdev	Cell rounding (%)	Stdev
1600	100	0	100	0	100	0	100	0
400	98.5507	2.51022	98.5507	2.51022	98.5507	2.51022	98.5507	2.51022
100	98.4848	2.62432	97.0356	2.56917	98.5507	2.51022	100	0
25	89.2174	5.92071	90.2491	3.50343	93.1063	2.2111	92.9952	2.30103
6.25	52.7895	5.94541	56.6661	3.69042	63.1848	4.44224	52.5794	2.68408
1.5625	23.5532	4.85953	26.1189	4.12632	30.1581	5.89604	26.0532	6.18959
0.39063	14.1414	6.30808	15.1515	3.0303	12.1212	5.24864	13.1313	4.62886
0.09766	8.29706	1.15122	8.24421	1.24219	10.0119	1.83162	7.62861	1.26887
0.02441	8.24421	1.24219	7.62861	1.26887	7.62861	1.26887	8.24421	1.24219
o
TcdB2.2	CSPG4-#1		CSPG4-#1-TFPI-KO		CSPG4-#8		CSPG4-#8-TFPI-KO		WT
Concentration (ng/mL)	Cell rounding (%)	Stdev	Cell rounding (%)	Stdev	Cell rounding (%)	Stdev	Cell rounding (%)	Stdev	Cell rounding (%)	Stdev
625	100	0	100	0	100	0	100	0	100	0
156.25	100	0	100	0	100	0	100	0	100	0
39.0625	100	0	97.2222	4.81125	100	0	92.9952	2.30103	98.5507	2.51022
9.76563	93.2222	6.14938	89.2222	2.11695	90.5507	4.41798	92.1905	3.62906	90.5507	4.41798
2.44141	53.3109	11.5713	52.8361	10.875	48.6872	5.53667	46.5131	2.4945	57.402	5.6128
0.61035	23.3518	9.5695	23.4885	4.64688	16.1616	6.30808	24.1028	1.99365	29.6194	6.13883
0.15259	12.3737	3.4161	12.0321	5.3275	9.14376	2.19392	12.1212	5.24864	11.2745	4.01589
0.03815	9.00178	0.15437	9.14376	3.89151	10.0119	1.83162	8.29706	1.15122	8.24421	1.24219
0.00954	7.72331	1.4326	8.48088	1.31035	8.29706	1.15122	7.64771	1.02167	8.39176	1.25608
p
	TcdB4.2			TcdB2.1			TcdB2.2
	Cell rounding	Stdev	p-value	Cell rounding	Stdev	p-value	Cell rounding	Stdev	p-value
CSPG4-#1	1	0.195598		1	0.183801		1	0.302262
CSPG4-#1-TFPI-KO	109.798	61.0587	0.0367078	0.864039	0.102452	0.325754	1.06819	0.302596	0.796117
CSPG4-#8	1	0.179593		1	0.182602		1	0.3765
CSPG4-#8-TFPI-KO	69.554	11.8762	0.00056268	1.33324	0.195754	0.0973099	1.11889	0.231897	0.665653
q
	TcdB2.1			TcdB2.2			TcdB7.2			TcdB10.1			TcdB11.2			TcdB12.1			TcsL
	Cell rounding	Stdev	p-value	Cell rounding	Stdev	p-value	Cell rounding	Stdev	p-value	Cell rounding	Stdev	p-value	Cell rounding	Stdev	p-value	Cell rounding	Stdev	p-value	Cell rounding	Stdev	p-value
Vector	1	0.315597		1	0.203844		1	0.244211		1	0.277428		1	0.31		1	0.193135		1	0.376282
HA-TFPI	0.699317	0.151054	0.210849	1.09474	0.175433	0.574721	1.0883	0.171421	0.635252	1.07483	0.279746	0.758671	1.38231	0.24574	0.169459	1.03473	0.112436	0.8011	1.36379	0.23654	0.229257
HA-TFPI2	1.01601	0.125571	0.938846	1.13896	0.354499	0.587772	1.16203	0.198152	0.422611	0.863736	0.361056	0.631574	1.30979	0.252652	0.250794	1.20098	0.417164	0.491055	0.8401	0.294835	0.593408
HA-mTFPI	0.700065	0.126109	0.201097	1.25031	0.413565	0.400296	0.860442	0.240568	0.519619	0.189654	0.113022	0.00941057	0.749049	0.204048	0.30653	1.11466	0.129511	0.441198	1.24764	0.43166	0.495484

## Sheet: Fig 3
j
		FXa activity (%)	Stdev	p-value
TFPI-Fc	Ctrl	0.16	0.0594	3.02818e-05
	TcdB4-1286-1805 (1:1)	0.24	0.0296	0.0939486
	TcdB4-1286-1805 (1:3)	0.39	0.0713	0.0117983
	TcdB4-1286-1805 (1:10)	0.58	0.117	0.00513998
mTFPI-Fc	Ctrl	0.08	0.0162	2.2188e-06
	TcdB4-1286-1805 (1:1)	0.16	0.0363	0.0348369
	TcdB4-1286-1805 (1:3)	0.38	0.148	0.0259189
	TcdB4-1286-1805 (1:10)	0.59	0.0253	7.86484e-06
TFPI-K2-Fc	Ctrl	0.22	0.0889	0.000143644
	TcdB4-1286-1805 (1:1)	0.39	0.128	0.124019
	TcdB4-1286-1805 (1:3)	0.66	0.12	0.00685016
	TcdB4-1286-1805 (1:10)	0.75	0.109	0.00273742

## Sheet: Fig 4
b
		Cell viability (%)	Stdev	p-value
human enteroids (undifferentiated)	Ctrl	100	2.53759
	TcdB4.2	49.912	6.76613	0.000275943
	TcdB4.2 + TFPI-Fc	77.2183	7.25959	0.00886667
	TcdB4.2 + TFPI2-Fc	52.8169	5.24672	0.58834
	TcdB4.2 + mTFPI-Fc	73.1162	10.8403	0.0346743
human rectoids (differentiated)	Ctrl	100	5.15174
	TcdB4.2	28.9353	1.38672	2.09145e-05
	TcdB4.2 + TFPI-Fc	55.1707	7.50567	0.00399487
	TcdB4.2 + TFPI2-Fc	30.5655	4.85933	0.606136
	TcdB4.2 + mTFPI-Fc	51.0443	3.90234	0.000760492
mouse intestinal organoids	Ctrl	100	10.0345
	TcdB4.2	33.385	3.31269	0.000399532
	TcdB4.2 + TFPI-Fc	97.1694	14.3227	0.00167807
	TcdB4.2 + TFPI2-Fc	32.5708	6.15859	0.850008
	TcdB4.2 + mTFPI-Fc	98.5266	15.0427	0.0018484
d
Volume of thoracic fluid (uL)
Saline	TcdB4.2	TcdB4.2 + TFPI-Fc	TcdB4.2 + TFPI2-Fc	TcdB4.2 + mTFPI-Fc
5	1006	102	834	14
2	1185	461	675	48
3	903	303	478	71
1	773	522	777	15
	1013	355	912	24
	776	298	598	33
	598	303	432	108
	980	441	1079	114
	687	556
	1095
e
Dry/wet weights of lung
Saline	TcdB4.2	TcdB4.2 + TFPI-Fc	TcdB4.2 + TFPI2-Fc	TcdB4.2 + mTFPI-Fc
16.5422	14.74	16.3708	13.2828	15.3694
16.5686	13.2165	14.6989	13.2647	16.6182
15.2179	13.7489	14.8458	14.98	14.5861
	14.9011	13.6326	14.1539	16.6722
	13.4111	17.22	13.3066	15.4575
	13.0089	14.3459	15.8368	15.6791
	13.788	15.4869	14.2215	16.8857
		16.437
f
	TcdB1.1				TcdB4.2
	Ctrl siRNA		TFPI siRNA		Ctrl siRNA		TFPI siRNA
Concentration (ng/mL)	Cell rounding (%)	Stdev	Cell rounding (%)	Stdev	Cell rounding (%)	Stdev	Cell rounding (%)	Stdev
100	100	0	100	0
25	100	0	100	0
6.25	98.4848	2.62432	95.5863	0.1141			100	0
1.5625	78.1865	6.23059	72.2801	7.63664			100	0
0.39063	30.1552	3.66902	30.2661	2.59291			93.1014	4.41798
0.09766	12.6263	3.15404	13.1313	4.62886	100	0	53.9013	7.71583
0.02441	10.101	1.74955	10.0119	1.83162	100	0	20.2201	3.9169
0.0061	8.29706	1.15122	9.49099	2.57419	97.0356	2.56917	11.1111	3.49909
0.00153	10.0119	1.83162	8.24421	1.24219	62.2321	8.99901	10.0119	1.83162
0.00038147					23.9852	7.47742	9.18561	0.16402
9.53674e-05					13.3838	3.73703	8.29706	1.15122
2.38419e-05					9.30716	2.60611
5.96046e-06					8.24421	1.24219
1.49012e-06					7.62861	1.26887
g
	TcdB1.1			TcdB4.2
	Cell rounding	Stdev	p-value	Cell rounding	Stdev	p-value
Ctrl siRNA	1	0.196665		1	0.222915
TFPI siRNA	1.07645	0.209374	0.668772	76.2981	13.6245	0.000665776

## Sheet: Fig 5
c
TcdB7.1	WT		TFPI-KO		TFPI2-KO
Concentration (ng/mL)	Cell rounding (%)	Stdev	Cell rounding (%)	Stdev	Cell rounding (%)	Stdev
62.5			100	0
15.625	100	0	98.4848	2.62432	100	0
3.90625	100	0	89.2222	2.11695	100	0
0.97656	98.5507	2.51022	73.017	7.07632	98.4848	2.62432
0.24414	92	6.9282	25.7592	8.94611	90.0952	3.62906
0.06104	56.8937	5.81912	14.3939	4.73106	54.6966	8.29478
0.01526	25.5229	3.98885	8.29706	1.15122	30.8675	3.05424
0.00381	14.1414	3.49909	8.24421	1.24219	13.1313	4.62886
0.000953674	8.29706	1.15122	7.57576	1.31216	8.29706	1.15122
0.000238419	8.29706	1.15122			8.42803	1.40139
d
TcdB7.9	WT		TFPI-KO		TFPI2-KO
Concentration (v/v)	Cell rounding (%)	Stdev	Cell rounding (%)	Stdev	Cell rounding (%)	Stdev
0.4	100	0	78.0515	6.83866	100	0
0.1	100	0	25.5509	9.56206	100	0
0.025	98.4848	2.62432	14.186	7.41551	100	0
0.00625	91.4286	3.18158	10.9923	1.65625	89.4598	10.5548
0.00156	36.2448	7.99688	8.29706	1.15122	31.1616	9.2664
0.000390625	18.8552	7.08122	8.42803	1.40139	13.7374	5.63126
9.76563e-05	11.7796	3.18443			9.84745	1.54771
2.44141e-05	10.0119	1.83162			9.56439	2.84564
6.10352e-06	10.0119	1.83162			8.29706	1.15122
1.52588e-06	8.29706	1.15122
e
	TcdB7.1			TcdB7.9
	Cell rounding	Stdev	p-value	Cell rounding	Stdev	p-value
HeLa-WT	1	0.169796		1	0.215649
TFPI-KO	12.1119	2.63344	0.00187884	84.9734	17.8362	0.00123124
TFPI2-KO	1.03558	0.272106	0.856991	1.16951	0.292128	0.464097
f
TcdB7.1	vector		HA-TFPI		HA-TFPI2		HA-mTFPI
Concentration (ng/mL)	Cell rounding (%)	Stdev	Cell rounding (%)	Stdev	Cell rounding (%)	Stdev	Cell rounding (%)	Stdev
15.625	100	0			100	0
3.90625	100	0			100	0
0.97656	98.5507	2.51022	100	0	98.5507	2.51022	100	0
0.24414	92	6.9282	97.2222	4.81125	91.3175	3.15737	97.2222	4.81125
0.06104	56.8937	5.81912	92	6.9282	50.409	2.17451	89.3162	4.07106
0.01526	25.5229	3.98885	64.2348	3.6809	26.2158	5.93292	61.5385	4.48718
0.00381	14.1414	3.49909	23.6007	3.63689	14.1414	6.30808	30.6595	3.09258
0.000953674	8.29706	1.15122	11.3636	3.93648	7.62861	1.26887	15.1515	6.06061
0.000238419	8.29706	1.15122	8.29706	1.15122	8.42803	1.40139	8.29706	1.15122
5.96046e-05			8.24421	1.24219			8.24421	1.24219
1.49012e-05			8.42803	1.40139			8.48088	1.31035
g
TcdB7.9	vector		HA-TFPI		HA-TFPI2		HA-mTFPI
Concentration (v/v)	Cell rounding (%)	Stdev	Cell rounding (%)	Stdev	Cell rounding (%)	Stdev	Cell rounding (%)	Stdev
0.4	100	0			100	0
0.1	100	0	100	0	100	0	100	0
0.025	98.4848	2.62432	100	0	96.9697	2.62432	100	0
0.00625	91.4286	3.18158	97.1014	5.02044	88.502	5.76365	97.0356	2.56917
0.00156	36.2448	7.99688	86.8718	4.4518	26.7002	4.83029	80.3926	7.09683
0.000390625	18.8552	7.08122	39.7615	7.73802	15.8633	3.58601	40.6458	6.63936
9.76563e-05	11.7796	3.18443	19.5187	7.0082	10.8575	1.7787	14.2157	4.52246
2.44141e-05	10.0119	1.83162	10.0119	1.83162	10.0119	1.83162	12.2483	5.33629
6.10352e-06	10.0119	1.83162	8.29706	1.15122	9.25608	0.14758	10.5169	2.70481
1.52588e-06	8.29706	1.15122	9.00178	0.15437			10.101	1.74955
h
	TcdB7.1			TcdB7.9
	Cell rounding	Stdev	p-value	Cell rounding	Stdev	p-value
Vector	1	0.158346		1	0.215722
HA-TFPI	0.223248	0.0273965	0.00111328	0.239452	0.065563	0.00427888
HA-TFPI2	1.2558	0.243102	0.201446	1.17983	0.161051	0.311657
HA-mTFPI	0.22071	0.0351126	0.00113904	0.260442	0.0776399	0.00503389

## Sheet: Fig 6
d
TcdB2.22	WT		FZD1/2/7-KO		CSPG4-KO		UGP2-KO
Concentration (v/v)	Cell rounding (%)	Stdev	Cell rounding (%)	Stdev	Cell rounding (%)	Stdev	Cell rounding (%)	Stdev
0.4					82.9896	3.36249
0.1					60.1782	3.74618	100	0
0.025	100	0	100	0	33.014	3.1905	100	0
0.00625	100	0	100	0	16.5856	6.31161	91.0196	5.23011
0.00156	98.4848	2.62432	93.8682	2.02529	10.101	1.74955	64.2628	2.57908
0.000390625	89.0582	5.14495	61.5563	7.14476	10.1381	2.04979	28.8734	5.9732
9.76563e-05	61.3936	5.87726	31.6388	13.6558	9.27745	2.39943	14.4949	4.78254
2.44141e-05	31.0734	6.88798	16.4717	4.4055			10.0119	1.83162
6.10352e-06	15.9536	6.06388	10.0119	1.83162			9.07225	0.23994
1.52588e-06	9.27745	2.39943	8.29706	1.15122			8.24421	1.24219
3.8147e-07	9.30716	2.60611	9.40582	2.47614
e
	WT		FZD1/2/7-KO			CSPG4-KO			UGP2-KO
	Cell rounding	Stdev	Cell rounding	Stdev	p-value	Cell rounding	Stdev	p-value	Cell rounding	Stdev	p-value
TcdB2.22	1	0.269183	3.32509	1.27492	0.0365521	896.756	133.709	0.000315201	13.8479	1.6898	0.000201727
f
TcdB2.22	WT		TFPI-KO		TFPI2-KO
Concentration (v/v)	Cell rounding (%)	Stdev	Cell rounding (%)	Stdev	Cell rounding (%)	Stdev
0.025	100	0	100	0	100	0
0.00625	100	0	100	0	100	0
0.00156	98.4848	2.62432	97.0356	2.56917	97.1014	2.51022
0.000390625	89.0582	5.14495	90.4444	4.67361	94.5507	6.07535
9.76563e-05	61.3936	5.87726	65.3658	8.69121	64.7696	12.3499
2.44141e-05	31.0734	6.88798	22.2401	2.93692	27.6441	6.2694
6.10352e-06	15.9536	6.06388	11.6162	2.31443	12.0321	5.3275
1.52588e-06	9.27745	2.39943	8.29706	1.15122	10.0824	1.78186
3.8147e-07	9.30716	2.60611	7.62861	1.26887	8.29706	1.15122
g
	TcdB2.22
	Cell rounding	Stdev	p-value
HeLa-WT	1	0.269183
TFPI-KO	0.977533	0.163354	0.907602
TFPI2-KO	0.966629	0.2702	0.886879

## Sheet: Supp Fig 1
a
TcdB1.1	Ctrl		Antibody
Time (h)	Cell rounding (%)	Stdev	Cell rounding (%)	Stdev
0	8.17551	1.83706	8.17551	1.83706
1	10.1957	1.67358	8.29706	1.15122
2	15.003	3.04121	11.5683	3.146
3	25.9113	2.14895	13.4909	4.10933
4	63.3683	4.92331	15.268	5.40808
5	84.9543	4.78248	18.3622	6.54948
6	90.0488	2.79879	23.3333	3.67405
24	100	0	28.844	3.94577
b
TcdB2.1	Ctrl		Antibody
Time (h)	Cell rounding (%)	Stdev	Cell rounding (%)	Stdev
0	8.17551	1.83706	8.17551	1.83706
1	10.0119	1.83162	10.1381	2.04979
2	12.7143	2.11478	11.8577	4.79224
3	21.2498	9.16466	12.1789	5.63059
4	38.7732	8.67964	13.2005	5.31067
5	50.0677	10.1003	18.3215	8.52886
6	75.0239	10.33	24.2924	8.99378
24	98.4848	2.62432	27.4691	5.0996
c
TcdB3.1	Ctrl		Antibody
Time (h)	Cell rounding (%)	Stdev	Cell rounding (%)	Stdev
0	8.17551	1.83706	8.17551	1.83706
1	7.99168	1.6777	10.1957	1.67358
2	13.083	4.58418	10.1957	1.67358
3	19.278	3.69767	12.568	6.21613
4	26.2761	4.84271	15.4785	5.24013
5	40.9985	6.44375	21.2951	8.90361
6	67.5697	4.74091	24.0322	7.0885
24	89.8687	5.20792	28.6905	4.92719
d
TcdB4.2	Ctrl		Antibody
Time (h)	Cell rounding (%)	Stdev	Cell rounding (%)	Stdev
0	8.17551	1.83706	8.17551	1.83706
1	11.7201	2.82441	8.48088	1.31035
2	16.9589	4.70354	8.53626	1.21505
3	24.3766	4.0361	12.1161	6.48888
4	35.2519	7.49312	17.8865	6.17198
5	55.7556	1.81618	19.4402	7.49514
6	70.6022	8.83882	21.1264	6.44832
24	97.0356	2.56917	25.5474	4.76701
e
TcdB5.1	Ctrl		Antibody
Time (h)	Cell rounding (%)	Stdev	Cell rounding (%)	Stdev
0	8.17551	1.83706	8.17551	1.83706
1	13.3234	1.56267	9.09648	0.27578
2	18.0565	8.76668	12.083	0.4373
3	32.1969	7.77813	17.3288	3.08412
4	41.9973	6.30669	21.5799	4.79503
5	52.6792	13.0581	23.4167	6.8824
6	77.4074	4.16975	26.4815	3.05976
24	100	0	24.9749	4.0542
f
TcdB6.1	Ctrl		Antibody
Time (h)	Cell rounding (%)	Stdev	Cell rounding (%)	Stdev
0	8.48088	1.31035	8.4105	0.95633
1	10.1539	4.38092	8.2684	1.00876
2	8.49256	1.38042	9.85534	4.5171
3	14.8385	3.27897	9.38057	2.88158
4	30.8014	1.335	14.8385	3.27897
5	62.9546	7.90618	13.0641	3.67263
6	79.1757	2.68501	13.4581	4.28086
24	97.1618	2.45959	17.8185	3.68485
g
TcdB7.2	Ctrl		Antibody
Time (h)	Cell rounding (%)	Stdev	Cell rounding (%)	Stdev
0	8.42803	1.40139	8.42803	1.40139
1	18.4124	6.15144	9.43813	2.65208
2	46.9142	6.99195	10.322	1.89157
3	77.2343	5.18158	14.1816	5.43969
4	91.4286	3.18158	10.1167	4.50513
5	98.5507	2.51022	14.1728	5.55181
6	100	0	21.7469	6.64337
24	100	0	25.8984	4.93684
h
TcdB8.3	Ctrl		Antibody
Time (h)	Cell rounding (%)	Stdev	Cell rounding (%)	Stdev
0	8.17551	1.83706	8.17551	1.83706
1	13.8146	4.34715	10.1957	1.67358
2	21.2544	3.85598	12.5482	2.86142
3	26.3902	4.73114	20.2317	6.03894
4	35.9493	9.52505	22.9031	3.78094
5	51.6298	7.98072	25.9635	5.19317
6	65.8572	8.02827	26.8093	4.7872
24	100	0	33.815	3.93762
i
TcdB9.1	Ctrl		Antibody
Time (h)	Cell rounding (%)	Stdev	Cell rounding (%)	Stdev
0	8.17551	1.83706	8.17551	1.83706
1	8.29706	1.15122	12.0321	5.3275
2	11.8379	0.25468	13.136	0.93194
3	17.5162	3.09477	15.3629	6.96407
4	23.8612	6.83033	17.9293	5.9705
5	40.5874	9.40943	23.6591	4.31955
6	60.7589	8.611	32.3202	7.27513
24	100	0	35.2912	8.40861
j
TcdB10.1	Ctrl		Antibody
Time (h)	Cell rounding (%)	Stdev	Cell rounding (%)	Stdev
0	8.17551	1.83706	8.17551	1.83706
1	13.341	1.75328	9.93658	1.46474
2	20.6564	2.34966	14.5739	2.81468
3	31.1774	9.41442	20.4062	1.46622
4	60.034	6.00141	23.939	3.60133
5	66.8669	9.96926	28.0229	8.38484
6	82.8491	6.16063	25.3248	4.71031
24	100	0	30.6233	3.38482
k
TcdB11.2	Ctrl		Antibody
Time (h)	Cell rounding (%)	Stdev	Cell rounding (%)	Stdev
0	8.17551	1.83706	8.17551	1.83706
1	11.7605	2.07988	9.98217	1.54372
2	14.9871	5.39668	12.8183	1.65317
3	33.0081	11.2759	19.354	4.99339
4	35.9057	8.9296	17.871	4.7481
5	52.4149	10.0216	18.9588	2.26207
6	63.3845	6.93648	23.7689	5.08462
24	90.8347	5.28286	25.8398	3.24167
l
TcdB12.1	Ctrl		Antibody
Time (h)	Cell rounding (%)	Stdev	Cell rounding (%)	Stdev
0	8.48088	1.31035	10.0119	1.83162
1	9.34343	2.66052	8.39176	1.25608
2	10.1957	1.67358	10.101	1.74955
3	17.5252	4.68555	15.1515	3.0303
4	26.5006	4.28694	12.9669	1.90796
5	59.7026	6.34149	15.5274	3.09944
6	86.1416	4.94194	20.6483	5.23775
24	97.1014	2.51022	28.5509	4.19545
m
TcdB2.22	Ctrl		Antibody
Time (h)	Cell rounding (%)	Stdev	Cell rounding (%)	Stdev
0	10.5327	3.08533	8.4105	0.95633
1	9.14376	2.66627	8.2684	1.00876
2	13.0114	6.98851	9.85534	4.5171
3	21.735	1.82388	12.383	4.84115
4	41.7266	7.99545	12.1212	3.0303
5	63.2694	8.97446	12.9531	4.33831
6	85.1303	9.29617	16.8252	4.92546
24	98.6111	2.40563	40.3336	5.00194
n
TcdB7.9	Ctrl		Antibody
Time (h)	Cell rounding (%)	Stdev	Cell rounding (%)	Stdev
0	8.29706	1.15122	9.09648	0.27578
1	13.226	4.50616	9.00178	0.15437
2	24.5709	4.63544	10.0119	1.83162
3	30.5916	6.914	10.8575	1.7787
4	43.5175	10.0309	11.4165	4.1327
5	55.957	5.47849	15.9834	6.22952
6	69.8901	7.52005	15.0624	8.11933
24	95.6656	1.3866	18.063	6.23971
o
	Ctrl		Antibody
	Cell rounding	Stdev	Cell rounding	Stdev	p-value
TcdB1.1	100	0	28.844	3.94577	6.26076e-06
TcdB2.1	98.4848	2.62432	27.4691	5.0996	2.79531e-05
TcdB3.1	89.8687	5.20792	28.6905	4.92719	0.000121984
TcdB4.2	97.0356	2.56917	25.5474	4.76701	2.16736e-05
TcdB5.1	100	0	24.975	4.0542	5.64797e-06
TcdB6.1	97.1618	2.45959	17.8185	3.68485	3.07272e-06
TcdB7.2	100	0	25.8984	4.93684	1.62189e-05
TcdB8.3	100	0	33.815	3.93762	8.28702e-06
TcdB9.1	100	0	35.2912	8.40861	0.000183159
TcdB10.1	100	0	30.6233	3.38482	3.75755e-06
TcdB11.2	90.8347	5.28286	25.8398	3.24167	5.40396e-05
TcdB12.1	97.1014	2.51022	28.5509	4.19545	0.000482612
TcdB2.22	98.6111	2.40563	40.3336	5.00194	2.97148e-05
TcdB7.9	95.6656	1.3866	18.063	6.23971	3.0228e-05

## Sheet: Supp Fig 4
a
TcdB2.2	WT		FZD1/2/7-KO		CSPG4-KO		UGP2-KO
Concentration (ng/mL)	Cell rounding (%)	Stdev	Cell rounding (%)	Stdev	Cell rounding (%)	Stdev	Cell rounding (%)	Stdev
2500							100	0
625	100	0	100	0	100	0	100	0
156.25	100	0	100	0	100	0	98.5507	2.51022
39.0625	98.5507	2.51022	97.2222	4.81125	97.2222	4.81125	92	6.9282
9.76563	90.5507	4.41798	95.7729	4.16798	82.6007	3.48948	61.9584	0.74321
2.44141	57.402	5.6128	66.6293	6.77696	53.8283	9.94881	27.0684	6.43566
0.61035	29.6194	6.13883	33.0993	1.18159	24.0909	3.72061	12.1212	5.24864
0.15259	11.2745	4.01589	15.0758	4.26603	14.1414	6.30808	8.29706	1.15122
0.03815	8.24421	1.24219	11.1111	3.49909	8.29706	1.15122	8.24421	1.24219
0.00954	8.39176	1.25608	8.24421	1.24219	8.24421	1.24219
b
TcdB4.2	WT		FZD1/2/7-KO		CSPG4-KO		UGP2-KO
Concentration (ng/mL)	Cell rounding (%)	Stdev	Cell rounding (%)	Stdev	Cell rounding (%)	Stdev	Cell rounding (%)	Stdev
12.5							100	0
3.125	100	0	100	0	100	0	98.4848	2.62432
0.78125	100	0	100	0	100	0	92.4465	4.31815
0.19531	95.8841	4.00504	93.3661	3.61731	95.0154	0.93705	61.5663	9.70818
0.04883	84.4615	3.61784	80.0002	5.19738	72.1887	4.03294	36.6535	12.604
0.01221	60.8026	8.50658	55.1844	1.01074	46.2041	4.61196	16.5363	5.1622
0.00305	31.1476	7.30603	33.1973	5.00303	22.7706	2.27396	13.8889	3.73703
0.000762939	16.3889	1.74057	19.0275	6.79931	14.8385	3.27897	11.7686	4.87126
0.000190735	10.0119	1.83162	10.0119	1.83162	10.9032	1.8098	9.32991	0.21994
4.76837e-05	8.48088	1.31035	8.48088	1.31035	10.0769	1.46859
c
TcdB7.1	WT		FZD1/2/7-KO		CSPG4-KO		UGP2-KO
Concentration (ng/mL)	Cell rounding (%)	Stdev	Cell rounding (%)	Stdev	Cell rounding (%)	Stdev	Cell rounding (%)	Stdev
15.625	100	0	100	0	100	0	100	0
3.90625	100	0	100	0	100	0	98.4848	2.62432
0.97656	98.5507	2.51022	98.4848	2.62432	100	0	89.4225	5.65423
0.24414	92	6.9282	86.8718	1.95411	94.6667	9.2376	54.5346	8.06869
0.06104	56.8937	5.81912	60.3431	5.95639	67.7226	4.50143	24.6138	2.8716
0.01526	25.5229	3.98885	33.9123	2.43576	38.1202	4.2187	13.1313	1.74955
0.00381	14.1414	3.49909	15.1515	8.01743	12.9828	3.37781	8.29706	1.15122
0.000953674	8.29706	1.15122	8.29706	1.15122	8.29706	1.15122	8.29706	1.15122
0.000238419	8.29706	1.15122	8.24421	1.24219	10.0119	1.83162	8.29706	1.15122
d
TcdB7.9	WT		FZD1/2/7-KO		CSPG4-KO		UGP2-KO
Concentration (v/v)	Cell rounding (%)	Stdev	Cell rounding (%)	Stdev	Cell rounding (%)	Stdev	Cell rounding (%)	Stdev
0.4	100	0	100	0	53.4317	8.22256	100	0
0.1	100	0	100	0	32.4014	9.13185	96	6.9282
0.025	98.4848	2.62432	97.2222	4.81125	20.9682	7.86081	65.7604	9.05757
0.00625	91.4286	3.18158	81.403	4.18774	15.2666	5.67032	24.5873	5.19766
0.00156	36.2448	7.99688	44.8301	5.47454	9.98217	1.54372	14.0523	8.82593
0.000390625	18.8552	7.08122	20.3919	5.74621	8.29706	1.15122	11.9727	2.81043
9.76563e-05	11.7796	3.18443	10.5169	2.70481	9.18561	0.16402	10.0119	1.83162
2.44141e-05	10.0119	1.83162	9.89305	1.62641			8.24421	1.24219
6.10352e-06	10.0119	1.83162	9.30716	2.60611
1.52588e-06	8.29706	1.15122
e
	WT		FZD1/2/7-KO			CSPG4-KO			UGP2-KO
	Cell rounding	Stdev	Cell rounding	Stdev	p-value	Cell rounding	Stdev	p-value	Cell rounding	Stdev	p-value
TcdB2.2	1	0.203844	0.817291	0.139677	0.269528	1.17764	0.295905	0.440106	3.74725	0.51596	0.00101484
TcdB4.2	1	0.328764	1.15345	0.118037	0.489108	2.16132	0.776071	0.0754505	14.6323	7.92502	0.0408665
TcdB7.1	1	0.169796	0.86226	0.168775	0.375399	0.682302	0.161308	0.0785549	4.29181	0.885811	0.00320394
TcdB7.9	1	0.219965	0.826106	0.252302	0.41909	120.007	43.4016	0.0089761	6.62159	1.2646	0.00161981

## Sheet: Supp Fig 6
f
	TcdB4.2 + TFPI-Fc
	Ctrl		250 x		500 x		1000 x		2000 x		5000 x		10000 x		20000 x
Time ( h)	Cell rounding (%)	Stdev	Cell rounding (%)	Stdev	Cell rounding (%)	Stdev	Cell rounding (%)	Stdev	Cell rounding (%)	Stdev	Cell rounding (%)	Stdev	Cell rounding (%)	Stdev	Cell rounding (%)	Stdev
0	10.1957	1.67358	8.17551	1.83706	8.53626	1.21505	9.03149	3.11985	9.09091	4.54545	10.1957	1.67358	10.1957	1.67358	9.43813	2.65208
1	10.5169	2.70481	10.9923	1.65625	10.0119	1.83162	12.0321	3.16493	10.9923	1.65625	10.1957	1.67358	10.1957	1.67358	9.43813	2.65208
2	17.6292	2.68997	13.8258	4.83233	15.2083	5.65863	14.2454	1.93547	13.1072	4.5543	10.1957	1.67358	10.1957	1.67358	9.43813	2.65208
3	32.4346	7.18577	26.5166	4.41731	24.1877	3.77061	24.7331	4.84266	18.9153	2.9315	15.4356	2.84564	9.23781	2.65419	10.3355	2.82268
4	49.9898	4.80246	43.7413	8.40853	41.0176	5.13101	37.5683	5.68305	29.0993	7.30476	19.8148	1.80433	15.2993	3.41062	13.2734	2.01029
5	65.6788	4.98501	57.0573	9.96813	53.3632	9.62488	44.7494	6.97637	36.908	3.26841	28.022	3.69605	16.2139	4.32933	12.3292	2.98987
6	77.9583	5.14599	67.3959	6.81425	61.1755	6.48321	51.5163	6.05711	40.1381	6.81956	31.5868	4.11957	23.0617	6.41951	14.6411	5.63141
24	100	0	100	0	100	0	100	0	100	0	100	0	90.8241	3.72815	83.4851	4.89019
g
	TcdB4.2 + TFPI2-Fc
	Ctrl		250 x		500 x		1000 x		2000 x		5000 x		10000 x		20000 x
Time ( h)	Cell rounding (%)	Stdev	Cell rounding (%)	Stdev	Cell rounding (%)	Stdev	Cell rounding (%)	Stdev	Cell rounding (%)	Stdev	Cell rounding (%)	Stdev	Cell rounding (%)	Stdev	Cell rounding (%)	Stdev
0	10.1957	1.67358	9.18561	0.16402	8.53626	1.21505	9.03149	3.11985	9.09091	4.54545	10.1957	1.67358	10.1957	1.67358	9.43813	2.65208
1	10.5169	2.70481	9.98217	1.54372	13.0422	4.74663	12.0321	3.16493	10.9923	1.65625	12.2159	2.88942	13.3207	4.94	10.4482	4.26907
2	17.6292	2.68997	14.8359	3.47337	16.6576	8.16799	16.2656	1.76518	17.2126	2.18936	18.3712	3.04801	19.0115	5.61246	13.5417	5.9614
3	32.4346	7.18577	31.185	6.73651	28.207	5.53372	38.0028	4.44885	36.4009	3.34326	35.9194	1.26566	28.8673	7.2218	30.6109	7.95996
4	49.9898	4.80246	50.6448	2.74866	44.8271	6.67152	55.0797	5.33128	42.1963	3.85545	49.1362	5.01043	52.3796	1.34312	42.5422	2.21323
5	65.6788	4.98501	60.6653	4.48213	58.6212	11.488	61.4963	4.9735	57.6623	6.66874	54.8445	8.41278	61.5997	10.8354	56.5492	4.76605
6	77.9583	5.14599	72.4554	5.81393	67.8038	7.29955	73.215	4.68623	62.7345	13.7715	69.2623	9.32878	71.0666	4.98635	62.651	14.0038
24	100	0	100	0	100	0	100	0	100	0	100	0	100	0	98.4848	2.62432
h
	TcdB4.2 + mTFPI-Fc
	Ctrl		250 x		500 x		1000 x		2000 x		5000 x		10000 x		20000 x
Time ( h)	Cell rounding (%)	Stdev	Cell rounding (%)	Stdev	Cell rounding (%)	Stdev	Cell rounding (%)	Stdev	Cell rounding (%)	Stdev	Cell rounding (%)	Stdev	Cell rounding (%)	Stdev	Cell rounding (%)	Stdev
0	10.1957	1.67358	8.17551	1.83706	8.53626	1.21505	9.03149	3.11985	9.09091	4.54545	10.1957	1.67358	10.1957	1.67358	9.43813	2.65208
1	10.5169	2.70481	10.9923	1.65625	10.0119	1.83162	12.0321	3.16493	10.9923	1.65625	10.1957	1.67358	10.1957	1.67358	9.43813	2.65208
2	17.6292	2.68997	13.7942	1.75722	15.3401	5.12536	13.2353	3.63921	12.1602	3.28495	10.1957	1.67358	10.1957	1.67358	9.43813	2.65208
3	32.4346	7.18577	32.0359	6.74729	28.1359	4.99819	16.557	4.244	13.2813	5.20969	8.33832	4.53423	8.55737	0.75594	8.26382	5.9652
4	49.9898	4.80246	44.0462	2.4931	32.4577	10.7648	28.5082	6.90821	22.6177	8.99094	8.75145	5.63317	9.88836	2.61096	8.19042	0.88723
5	65.6788	4.98501	55.8466	9.6251	42.0879	7.7841	34.4458	2.37073	27.5759	6.3531	14.1853	4.50149	12.621	1.81513	11.2266	3.29107
6	77.9583	5.14599	67.2745	6.91561	52.9042	9.48774	41.5511	6.81542	33.9111	2.98351	18.0854	5.72718	12.8784	4.53268	14.4467	6.32754
24	100	0	100	0	100	0	100	0	100	0	97.1861	3.05341	82.206	2.68574	66.7343	3.91499

## Sheet: Supp Fig 8
a
TcdB2.1	WT		TFPI-KO		TFPI2-KO
Concentration (ng/mL)	Cell rounding (%)	Stdev	Cell rounding (%)	Stdev	Cell rounding (%)	Stdev
0.09766	100	0	100	0	100	0
0.02441	100	0	98.4848	2.62432	100	0
0.0061	95.7071	4.1724	91.6522	3.83793	89.8515	6.45326
0.00153	81.623	9.51856	63.1756	10.6545	74.3578	5.37449
0.00038147	61.589	7.17979	40.983	7.80974	52.9711	6.59249
9.53674e-05	42.8244	8.87188	20.9447	4.78552	23.8536	8.52362
2.38419e-05	26.6508	4.80154	13.0125	4.67214	15.2241	4.66447
5.96046e-06	15.9091	4.218	9.39629	2.58579	9.4697	2.85979
1.49012e-06	10.0119	1.83162	8.29706	1.15122	7.52615	1.69012
TcdB7.2	WT		TFPI-KO		TFPI2-KO
Concentration (ng/mL)	Cell rounding (%)	Stdev	Cell rounding (%)	Stdev	Cell rounding (%)	Stdev
3.90625	100	0	100	0	100	0
0.97656	98.5507	2.51022	100	0	100	0
0.24414	94.4444	4.81125	98.5507	2.51022	94.4444	4.81125
0.06104	72.4255	4.99658	81.5908	9.47979	69.7834	11.343
0.01526	35.6539	5.78478	45.441	6.78445	30.1099	2.98152
0.00381	16.4646	3.64057	26.5175	5.99737	13.8889	5.88443
0.000953674	12.1212	3.0303	14.1414	3.49909	8.29706	1.15122
0.000238419	8.29706	1.15122	8.29706	1.15122	6.87104	0.09155
5.96046e-05	10.0119	1.83162	8.48088	1.31035	10.0119	1.83162
TcdB10.1	WT		TFPI-KO		TFPI2-KO
Concentration (v/v)	Cell rounding (%)	Stdev	Cell rounding (%)	Stdev	Cell rounding (%)	Stdev
0.08	100	0	100	0	100	0
0.02	98.4848	2.62432	100	0	100	0
0.005	91.5404	3.97878	94.2578	2.24616	93.9097	6.99194
0.00125	82.102	1.77321	85.1574	4.05605	82.96	4.36504
0.0003125	58.7785	5.56776	51.0152	2.69262	49.7496	5.96439
7.8125e-05	31.6231	9.65352	31.3536	3.92839	27.3713	5.71038
1.95313e-05	12.1934	6.82534	14.4385	7.00183	15.1266	1.03467
4.88281e-06	9.49495	3.91113	10.0119	1.83162	9.56302	6.67354
1.2207e-06	10.0119	1.83162	8.53626	1.21505	8.53626	1.21505
TcdB11.2	WT		TFPI-KO		TFPI2-KO
Concentration (v/v)	Cell rounding (%)	Stdev	Cell rounding (%)	Stdev	Cell rounding (%)	Stdev
0.02	100	0	100	0	100	0
0.005	97.4359	4.44116	100	0	100	0
0.00125	95.8533	3.96244	94.5507	6.07535	96.9697	2.62432
0.0003125	87.9643	5.80365	92.2626	3.84088	88.876	6.00987
7.8125e-05	66.3409	6.1949	63.8329	5.34101	64.7138	11.9198
1.95313e-05	43.5973	4.66417	34.9495	2.79927	35.3493	4.06394
4.88281e-06	15.8671	4.90874	16.6221	9.41076	17.3611	7.67065
1.2207e-06	8.15152	4.95461	10.1898	6.15889	6.52548	2.8183
3.05176e-07	8.11609	1.93968	7.83153	1.33926	9.43813	2.65208
TcdB12.1	WT		TFPI-KO		TFPI2-KO
Concentration (ng/mL)	Cell rounding (%)	Stdev	Cell rounding (%)	Stdev	Cell rounding (%)	Stdev
195.312	100	0	100	0	100	0
48.8281	100	0	100	0	100	0
12.207	97.2222	4.81125	98.4848	2.62432	94.7926	2.79697
3.05176	64.507	7.93871	72.1164	6.01571	59.7594	5.46227
0.76294	26.3666	4.48173	32.5748	10.7219	24.6138	2.8716
0.19073	13.8889	5.88443	16.2359	8.79742	14.8161	2.34764
0.04768	8.29706	1.15122	11.1111	1.74955	11.022	3.57878
0.01192	9.34343	2.66052	8.24421	1.24219	7.62861	1.26887
0.00298	7.62861	1.26887	7.72331	1.4326	9.30716	2.60611
TcsL	WT		TFPI-KO		TFPI2-KO
Concentration (ng/mL)	Cell rounding (%)	Stdev	Cell rounding (%)	Stdev	Cell rounding (%)	Stdev
625	100	0	100	0	100	0
156.25	100	0	100	0	100	0
39.0625	95.0629	3.25706	99.4536	0.94648	99.4536	0.94648
9.76563	84.4059	7.06657	89.6068	5.23276	89.9394	4.84583
2.44141	61.2034	6.66577	71.1398	8.09806	68.5893	13.6693
0.61035	39.9691	6.28562	48.2062	5.37959	50.2542	3.07103
0.15259	22.8815	5.25543	26.3973	5.58517	29.1989	3.30452
0.03815	12.807	4.94616	14.4723	7.04647	15.469	5.25245
0.00954	9.68611	3.91304	8.9798	2.78398	8.18417	3.4935
b
TcdB2.2	WT		TFPI-KO		TFPI2-KO
Concentration (ng/mL)	Cell rounding (%)	Stdev	Cell rounding (%)	Stdev	Cell rounding (%)	Stdev
625	100	0	100	0	100	0
156.25	100	0	100	0	100	0
39.0625	98.5507	2.51022	100	0	97.2222	4.81125
9.76563	90.5507	4.41798	89.2222	2.11695	89.2222	2.11695
2.44141	57.402	5.6128	52.2125	8.75043	52.662	5.61786
0.61035	29.6194	6.13883	25.0745	3.87356	23.8562	7.10017
0.15259	11.2745	4.01589	14.3939	11.2111	11.3636	6.01307
0.03815	8.24421	1.24219	10.0119	1.83162	8.29706	1.15122
0.00954	8.39176	1.25608	10.0119	1.83162	9.07225	0.23994
	WT		TFPI-KO			TFPI2-KO
	Cell rounding	Stdev	Cell rounding	Stdev	p-value	Cell rounding	Stdev	p-value
TcdB2.2	1	0.203844	1.24083	0.309159	0.322998	1.26072	0.329701	0.308759
c
TcdB2.1-1-1833	WT		TFPI-KO		UGP2-KO
Concentration (ng/mL)	Cell rounding (%)	Stdev	Cell rounding (%)	Stdev	Cell rounding (%)	Stdev
40000					83.2867	8.75837
10000	100	0	100	0	76.3283	10.3523
2500	98.5507	2.51022	97.0356	2.56917	64.3386	7.14345
625	95.9939	0.76942	94.6105	2.92777	46.6779	9.73628
156.25	89.4682	5.96743	85.2564	5.69756	26.905	6.50165
39.0625	64.3009	7.39851	62.1441	5.4055	15.3506	3.62265
9.76563	22.7116	10.1032	18.848	3.59554	11.4168	5.10113
2.44141	20.6915	5.91617	10.9249	1.77226	10.7504	2.50871
0.61035	12.6148	1.50557	10.4322	2.14262	9.0727	4.88239
0.15259	9.18561	3.03474	8.34812	2.23185	7.727	3.82394
	WT		UGP2-KO			TFPI-KO
	Cell rounding	Stdev	Cell rounding	Stdev	p-value	Cell rounding	Stdev	p-value
TcdB2.1-1-1833	1	0.204531	11.0535	5.10457	0.0270633	1.08701	0.119273	0.559059
e
TcdB2.1	Vector		HA-TFPI		HA-TFPI2		HA-mTFPI
Concentration (ng/mL)	Cell rounding (%)	Stdev	Cell rounding (%)	Stdev	Cell rounding (%)	Stdev	Cell rounding (%)	Stdev
1.5625	100	0	100	0	100	0	100	0
0.39063	98.4848	2.62432	100	0	98.5507	2.51022	100	0
0.09766	95.9839	3.74858	99.3711	1.08934	97.2028	2.44755	97.5674	2.28953
0.02441	86.5731	6.5653	92.8726	6.48705	82.2745	2.11885	92.5024	2.93103
0.0061	53.5701	10.2213	64.8345	7.98013	52.6341	3.70037	67.4621	5.26179
0.00153	27.8115	6.13201	34.1428	2.59954	27.8957	3.81875	32.9787	4.81869
0.00038147	16.5741	1.01458	15.5064	2.36787	12.2867	2.16626	17.3942	8.84619
9.53674e-05	10.0119	1.83162	11.8687	3.06171	10.1066	1.76638	9.30716	2.60611
2.38419e-05	9.14376	2.19392	8.29706	1.15122	8.29706	1.15122	8.48088	1.31035
TcdB2.2	Vector		HA-TFPI		HA-TFPI2		HA-mTFPI
Concentration (ng/mL)	Cell rounding (%)	Stdev	Cell rounding (%)	Stdev	Cell rounding (%)	Stdev	Cell rounding (%)	Stdev
625	100	0	100	0	100	0	100	0
156.25	100	0	100	0	100	0	100	0
39.0625	98.5507	2.51022	100	0	97.2222	4.81125	96	6.9282
9.76563	90.5507	4.41798	90.0952	3.62906	91.3175	3.15737	91.0196	5.23011
2.44141	57.402	5.6128	51.2314	4.4834	49.0368	9.13835	49.4311	4.79918
0.61035	29.6194	6.13883	25.5793	7.23574	22.8331	5.48998	24.0677	3.95847
0.15259	11.2745	4.01589	13.3838	9.47222	12.2846	3.54561	13.1313	4.62886
0.03815	8.24421	1.24219	10.0119	1.83162	9.34343	2.66052	8.29706	1.15122
0.00954	8.39176	1.25608	7.62861	1.26887	8.29706	1.15122	8.33333	1.31216
TcdB7.2	Vector		HA-TFPI		HA-TFPI2		HA-mTFPI
Concentration (ng/mL)	Cell rounding (%)	Stdev	Cell rounding (%)	Stdev	Cell rounding (%)	Stdev	Cell rounding (%)	Stdev
3.90625	100	0	100	0	100	0	100	0
0.97656	98.5507	2.51022	100	0	100	0	100	0
0.24414	94.4444	4.81125	98.5507	2.51022	91.7729	3.82719	94.3237	2.30103
0.06104	72.4255	4.99658	75.4852	4.77854	69.4472	6.99378	75.8043	5.0497
0.01526	35.6539	5.78478	27.8768	3.45387	29.3607	2.44427	39.3113	6.16005
0.00381	16.4646	3.64057	13.1313	4.62886	12.0321	5.3275	20.6566	11.0931
0.000953674	12.1212	3.0303	10.0119	1.83162	10.0119	1.83162	12.3737	3.4161
0.000238419	8.29706	1.15122	7.53949	1.11484	8.48088	1.31035	8.29706	1.15122
5.96046e-05	10.0119	1.83162	8.24421	1.24219	8.24421	1.24219	7.62861	1.26887
TcdB10.1	Vector		HA-TFPI		HA-TFPI2		HA-mTFPI
Concentration (v/v)	Cell rounding (%)	Stdev	Cell rounding (%)	Stdev	Cell rounding (%)	Stdev	Cell rounding (%)	Stdev
0.08	100	0	100	0	100	0
0.02	100	0	100	0	100	0	100	0
0.005	97.0356	2.56917	97.8438	2.28168	95.7071	4.1724	100	0
0.00125	87.2094	10.0739	77.0847	2.76089	87.4334	5.99459	94.6201	5.84197
0.0003125	55.0222	8.56553	44.9882	12.056	58.6125	11.5512	82.3447	4.81248
7.8125e-05	28.5132	8.16177	20.008	9.20971	34.6461	2.13829	58.0377	10.9078
1.95313e-05	13.9899	0.8878	12.513	7.02683	17.9798	4.58902	36.6567	3.74072
4.88281e-06	9.32148	7.07571	10.8191	1.9547	12.1661	5.49609	23.2234	9.49762
1.2207e-06	8.29706	1.15122	8.29706	1.15122	9.84848	3.47165	14.2157	6.412
3.05176e-07							10.0119	1.83162
TcdB11.2	Vector		HA-TFPI		HA-TFPI2		HA-mTFPI
Concentration (v/v)	Cell rounding (%)	Stdev	Cell rounding (%)	Stdev	Cell rounding (%)	Stdev	Cell rounding (%)	Stdev
0.08	100	0	100	0	100	0	100	0
0.02	98.4848	2.62432	100	0	100	0	100	0
0.005	94.4848	6.05848	96.5241	3.08357	92.3779	9.68373	98.4848	2.62432
0.00125	77.1301	4.70869	79.5627	6.72487	76.8238	13.5856	84.0537	4.48891
0.0003125	48.4271	10.0247	32.962	11.5198	44.9457	10.3091	51.8091	4.51157
7.8125e-05	18.1469	6.07255	13.1031	2.81643	21.3647	3.96127	23.0303	15.6758
1.95313e-05	11.669	4.48331	9.59596	3.81305	10.4064	4.24318	11.4693	2.43301
4.88281e-06	10.0119	1.83162	8.48088	1.31035	9.30716	2.60611	9.83872	1.98071
1.2207e-06	8.48088	1.31035	9.30716	2.60611	9.18561	0.16402	9.30716	2.60611
TcdB12.1	Vector		HA-TFPI		HA-TFPI2		HA-mTFPI
Concentration (ng/mL)	Cell rounding (%)	Stdev	Cell rounding (%)	Stdev	Cell rounding (%)	Stdev	Cell rounding (%)	Stdev
195.312	100	0	100	0	100	0	100	0
48.8281	100	0	100	0	100	0	100	0
12.207	97.2222	4.81125	97.1014	2.51022	97.9798	1.74955	98.5507	2.51022
3.05176	64.507	7.93871	63.1325	2.20212	55.3233	14.5062	59.1811	0.3077
0.76294	26.3666	4.48173	22.8877	3.99812	22.3455	10.1736	25	2.27273
0.19073	13.8889	5.88443	13.9335	5.95905	12.4361	3.7799	13.3838	2.86814
0.04768	8.29706	1.15122	8.29706	1.15122	8.48088	1.31035	9.39629	2.58579
0.01192	9.34343	2.66052	7.72331	1.4326	7.97348	2.18609	8.29706	1.15122
0.00298	7.62861	1.26887	7.72331	1.4326	7.97348	2.18609	8.29706	1.15122
TcsL	Vector		HA-TFPI		HA-TFPI2		HA-mTFPI
Concentration (ng/mL)	Cell rounding (%)	Stdev	Cell rounding (%)	Stdev	Cell rounding (%)	Stdev	Cell rounding (%)	Stdev
625	100	0	100	0	100	0	100	0
156.25	100	0	100	0	100	0	100	0
39.0625	95.0629	3.25706	93.6648	4.245	99.4536	0.94648	99.4536	0.94648
9.76563	84.4059	7.06657	77.3356	6.97716	89.7997	5.23276	89.9394	4.84583
2.44141	61.2034	6.66577	54.1143	6.99515	68.8439	8.00616	72.5321	10.2554
0.61035	39.9691	6.28562	22.2548	4.67472	41.2001	5.37929	50.2203	3.03378
0.15259	22.8815	5.25543	10.0152	3.3171	21.3064	5.58675	29.1982	3.32364
0.03815	12.807	4.94616	6.39264	4.21172	14.4723	6.04647	11.8955	5.45966
0.00954	9.68611	3.91304	6.82991	2.95719	8.9798	2.78398	8.18673	3.4936

[truncated: 3 more sheets: Supp Fig 9, Supp Fig 11, Supp Fig 12]
